# Supplementary material for: Marek’s disease virus prolongs survival of primary chicken B-cells by inducing a senescence-like phenotype
Source: PLoS Pathog. 2021 Oct 21;17(10):e1010006. doi: 10.1371/journal.ppat.1010006 (PMC8562793; doi:10.1371/journal.ppat.1010006)
Supplement: S1 Table — (XLSX) [file ppat.1010006.s002.xlsx]

## Sheet: dataset
Probe ID	Gene symbol	Description	Systematic Name	Gene ID	Sequence	FC MDV+ vs Control	p value
CUST_240_PI415269071	KLF2	Kruppel-like factor 2 (lung)	NM_001318423.1	420148	TGCCATGATCTACACTAGAAATACAGGGCTTGACGTCTTGTAAGAAAATAACCTATTTTA	-48.4693	0
A_87_P021678	STK32A	serine/threonine kinase 32A	NM_001025611	416351	AAATGCTTTTGCAGACCAGACCTTTCACCTCTTTACCTGACATTTTTCCTAATCTCAACA	-35.8028	0
CUST_20_PI415148634	CXCL13L3	C-X-C motif chemokine ligand 13-like 3	NM_001348655.1	422511	CTTCCCTTGTGTTTTCACTTGAACTGAGTTTTGAAGAGACTCCGTTGAGCATTGATCAAC	-34.1544	0
A_87_P023753	RGS2	regulator of G-protein signaling 2, 24kDa	NM_204395	378912	GTGTTGAATGCTGCAGTGTCATCATTCTGTTTGAGACAGCAAGCTTCAGTGAAGTCTTAC	-31.4939	0
A_87_P037402	BTLA	B and T lymphocyte associated	ENSGALT00000030419	418426	TCAACGTAATGCTCAGGAGACAGCATCTAACTCACCTTCTAATGATCCTTTCATTCCAGC	-29.9607	0
A_87_P021778	CLDN10	claudin 10	ENSGALT00000030190	418790	CTCACCAAAGCACTTTGACAAGAACGCTTACGTTTAAGTGTACTTTTCTAAGATCTGAAG	-29.8571	0
A_87_P008979	MYB	v-myb myeloblastosis viral oncogene homolog (avian)	NM_205306	396244	TACCATGGAAGATGTGCCAAATCTTCTTACCAGCTCCATTTTAAAGATGCCAGTGTCGGA	-26.4281	0
CUST_496_PI415269071	ENPP2	ectonucleotide pyrophosphatase/phosphodiesterase 2	NM_001198662.1	420361	CATGCTCCTTTACCACACTTTTAGTCCTGTACTGTGTATCAAAATACTGAACATGTAAAA	-21.7358	0
CUST_81_PI415269071	ITIH5	inter-alpha (globulin) inhibitor H5	XM_015294280.2	419111	GTATTGCTAGCGGGAGCAATTGGGTTAGGCTCTCATCTCTCCTGTATATAGGTGTATATA	-20.9808	0
CUST_507_PI415269069	RGS20	regulator of G-protein signaling 20	NM_204842.2	395646	TTGGAAAGTCAAACCAGTTGCTCCATCCACACTATGACCCAAAGTAAGGAAACAGCTGTC	-20.0149	0
A_87_P008788	LOC396098	B6.1	NM_205182	396098	ATTTGTATGTAAGGTTACATACAACAATGACTTTGTGTGGACTAGGCCCATTGTGCTCTC	-19.7941	0
CUST_356_PI415269069	IL18	interleukin 18	NM_204608.1	395312	GTTCGTCCAGATTTAAACGTGGCAGCTTTTGAAGATGTAACAGATCAGGAGGTGAAATCT	-17.5451	0
CUST_9_PI415900429	CYBB	cytochrome b-245, beta polypeptide	NM_001100286.1	418581	AGCAACTCAGAAGCTGACCCACGAGGAGTACACTTCATTTTTAACAAGGAAAACTTCTAA	-17.2796	0
A_87_P011786	BATF	basic leucine zipper transcription factor, ATF-like	ENSGALT00000016804	423364	AACCGCATTGCTGCCCAGAAGAGCCGCCTACGGCAGACCCAGAAAGCAGATACGCTGCAC	-17.1484	0
A_87_P036029	CCR8	chemokine (C-C motif) receptor 8	NM_001030991	420718	ATATCTAAGCAGTTTCCAGTTCAGATAGAGCTTAGTTAACGAGTAATTAGGCAAGCAGCA	-17.0181	0
A_87_P036647	HAVCR1	hepatitis A virus cellular receptor 1	NM_001030617	416249	ACACTACTGTTGTGTCTATTCCTACTGATTGCTGTTATGCTACACTGAAGCATCCCTTCA	-16.924	0
CUST_441_PI415269069	ADIPOQ	adiponectin, C1Q and collagen domain containing	NM_206991.1	404536	CCCCAGTGGATTACCACACTGCACAGAATATCACAATAAAGTACTCGCTCAATAAAGAAA	-16.5069	0
A_87_P038186	IGJ	immunoglobulin J polypeptide, linker protein for immunoglobulin alpha and mu polypeptides	NM_204263	374117	CTTGTCCTGATATGAGCAGATATTGCAACACCATTATATGTCTTAGACTTCATCATCAGA	-16.4612	0
CUST_130_PI415269071	CH25H	cholesterol 25-hydroxylase	NM_001277354.1	423788	CCAGGCAATCAGTACCAGTTTGCTGACTGTGCAATAATTTTGACATTTGTATTTTAAATC	-15.6816	0
CUST_459_PI415269069	IGHA	IgA H=immunoglobulin alpha heavy chain	S40610.1		AATTTCATCCACAAAAGGATCGATAAAAACGCCGGTAAAGCCTCTCACGTCAACGTCTCC	-15.649	0
A_87_P024072	CIITA	class II major histocompatibility complex transactivator	ENSGALT00000011662	416633	AATGCACCGGGAAGTTTTGTAATTCCTGGTATGTACTGTACAGCTGTAGCTGTGCACTCT	-15.5733	0
A_87_P037088	TIMD4	T-cell immunoglobulin and mucin domain containing 4	NM_001006149	416250	CAATGCTGCCCTTGATTCAGCATGTTCGACTGACCCTGGGAGACTATGCTAATAAACTTT	-15.4979	0
A_87_P024751	GPR34	G protein-coupled receptor 34	ENSGALT00000026167	771199	ACACTAAGTCTTTGGGGAGATGTCCACAAAGTAGTTTGAGCCTGTGTAAGGAATCTCGTA	-15.2845	0
A_87_P037573	BASP1	brain abundant, membrane attached signal protein 1	NM_204116	373905	GCGACTAATTCGGATCAAACCATAGCAGTGCAAGATTAAATTGGACAGCCTGTTGAAACA	-15.2316	0
A_87_P036089	P2RY8	purinergic receptor P2Y, G-protein coupled, 8	NM_001008679	418665	AGGCAGAAAACATTTCTTTTTGAATACCTACTCCAAAAATAACTTTCTCCAGGGACAGAC	-15.0741	0
A_87_P002948	LAG3	lymphocyte-activation gene 3	XM_416510	418287	TCATTCAGCGGTAGAGGGGATCCTACAGAGGACTGCACGTATTACACATTTTGAGCATTT	-14.8975	8e-06
CUST_3_PI428252028	IL2RA	IL2RA interleukin 2 receptor subunit alpha	NM_204596.1	395294	CCGGATTTTGGGTTGTCTGGTTCAGCTGTTAAATACTGGCACAAGAAAAGGAGGAATCAG	-14.8563	4e-06
CUST_2_PI415900417	CD72	CD72 molecule	NM_001031446.1	427415	TCATGCCCATCCTTGATACTTGGCAATAAATTCAGGGCCTTCAGCAGCTAATTCAAAAAA	-14.6112	1e-06
A_87_P015066	CCL4	chemokine (C-C motif) ligand 4	NM_001030360.2	395551	CAAATAGGAAGATTATTTAACAGATATATATTTTTAAATTAAGAGTCATGCTTGGATTAT	-14.44	1e-06
A_87_P015945	FAM81A	family with sequence similarity 81, member A	CR387250	415396	ACTTGGGCATGTGTTCTTGTGACTTGTTTCATTTTATTGATAAAAGCTTTGGAAGGTTTG	-14.0257	1e-06
CUST_6_PI415269069	GNG4	guanine nucleotide binding protein (G protein), gamma 4	XM_001233857.1	771582	CCAGTGCCTGCATCTGAAAATCCCTTCAGGGAGAAGAAACTCTTTTGCACTATCCTTTGA	-13.9966	0
CUST_28_PI415269177	CCR7	chemokine (C-C motif) receptor 7	NM_001198752.1	428315	TTTGAGAAGAATAAAGCCATCAAGGTGATCATTGCGGTGGTCATCGTCTTCGTCGTCTTC	-13.5104	0
A_87_P009409	LGALS1	lectin, galactoside-binding, soluble, 1	NM_205495	396491	TCTCAAGCCTGGCCAGCGCCTCACTGTCAAGGGGATAATCGCACCGAATGCCAAAAGCTT	-13.5104	0
A_87_P019541	PSTPIP1	proline-serine-threonine phosphatase interacting protein 1	XM_413733	415349	AAGGCCTGCTTTTACCTCAGTTGGATGGGTTTCTCTGAATACCTTGCTGGGATTTCTCAT	-13.2049	0
A_87_P037788	POPDC3	popeye domain containing 3	NM_204697	395434	GTTCTTCTTTTTGAAGAACTGGAAGAGTTTGAAGTGCTCGAATTCTTCTAACAAAGAAAC	-13.1957	0
CUST_331_PI415269069	IgG	IgG H-chain 3'-region (HC86) C part	X07174.1	107051274	CACGCTGCAGAAACAGGCTGGTAAATAAAGGATTGGGGGTGCGAAACCCTCGTCGAATGC	-13.141	1.4e-05
A_87_P018558	TNFRSF11B	TNF receptor superfamily member 11b	CR352482	378803	AGTGACCTGAATATTTAAATATTCTGTGAGGAAGTGAATGTACCGTATTTAAGAAGCTGG	-13.0774	1e-06
CUST_29_PI415148634	CCR5	C-C motif chemokine receptor 5	NM_001271141.1	420695	AATATTGTCCAGTTTTCTATGCCGACACAGTTGAACGTGCTAGTTCCACCTACACGCAGT	-12.8616	0
CUST_305_PI415269071	AKAP12	A kinase (PRKA) anchor protein 12	XM_419673.2	421634	GCTTGTGCTTAAAAGCTTGAAGCTTTCTTAAATCCAATGTATTGGGTTACCAAATCTGAT	-12.8349	9e-06
A_87_P036435	DAK	dihydroxyacetone kinase 2 homolog (S. cerevisiae)	NM_001079500	770922	TGAGACCTGGCTTTATGAAAAAACTATGAGAGTTGATTTTGAGAACCTTAAAGAGATTCC	-12.7462	0
A_87_P038151	TLR2	toll-like receptor 2	AB046533	769014	CAACAGCAGATGTTTTGGGAAACTTGAAGCAGCTCTAAATCGTAGATAGGATCATTAAAA	-12.6758	0
A_87_P036825	NEURL	neuralized homolog (Drosophila)	NM_001012910	423875	GCTCCCACGTACCTCTGTGTTCTTGTGTCATTTGCATTTCATTGCTTTACTTTAAGATGT	-12.4926	0
CUST_7_PI415269069	SLA	Src-like-adaptor	NM_204391.1	378908	ATATACACAGGGAGCAAGCAGAAGAGTACCCTTCAATTGCCACCTACATATTATGAGGAC	-12.4149	0
CUST_284_PI415269069	CA2	carbonic anhydrase II	NM_205317.1	396257	ACTGGTGTGATAGTACACATAACTAATGATAACTTGAAGCTTTGTGAAAAGCACAGGAAA	-11.9588	0
A_87_P009827	F10	coagulation factor X	NM_205022	395876	TGAGAATCGGTCCTTCTGTGTGTAGTTGTTCCAGGTGGTACCGTAAGATGCATTATCAGT	-11.3766	2e-06
A_87_P020996	GPR92	G protein-coupled receptor 92	ENSGALT00000023341	418279	CCCACAGCCATAGTTCACAAGCAAAACCACTGTGAGTCACAGAACAGACTACTTATCTGT	-11.2589	0
CUST_518_PI415269069	IKZF1	IKAROS family zinc finger 1 (Ikaros)	NM_205088.1	395974	GACAGGTATGAATTTTCTTCCCACATAACTCGAGGGGAGCACCGTTTCCACATGAGTTAA	-11.1502	0
A_87_P035119	HTR4	5-hydroxytryptamine (serotonin) receptor 4	AY583536	416150	CCTTCTTTGTCACAAACATAGTGGACCCTTTCATAAACTATACGGTGCCGGGGAAGTTGT	-11.1271	0
A_87_P023666	PSPH	phosphoserine phosphatase	NM_001252272	417540	AGGAGAAAGCCAAATGGTACATTACTCATTTTGATGAACTACTAAAGGAACTGGAAGAAC	-10.9815	0
A_87_P034489	LOC772130	similar to doublesex and mab-3 related transcription factor 5	XR_026801	772130	TTAATGTAACTCGTAGGTGAACTCGGTATTAACGTTAAGCTAAGGGTTAGGCAGCGTGTC	-10.9132	0
A_87_P035809	IL21R	interleukin 21 receptor	NM_001030640	416586	ACATGGAATCTTAGAAGCATATCTAATGGCAAGCATGTTTGTTACATTAAAGTTCCCTTG	-10.8078	0
A_87_P035020	ANKH	ankylosis, progressive homolog (mouse)	NM_001012562	420917	CAATTGTTCTCTACAGGGACGATTGGAGTGTGACACTTCAGCATCTTGTCGTCTCTCATA	-10.6369	0
CUST_16_PI415900425	RGS3	regulator of G-protein signaling 3	NM_001048051.1	395110	GCCTTCTCTTTTACGAGTGCGTGCAACATTTTCTAAGTAAGTTTGCAGGTTTTATCTGAC	-10.5414	3e-06
A_87_P009328	CD3D	CD3d molecule, delta (CD3-TCR complex)	NM_205512	396518	ATGGGCTGCTTGTAGCACTCTGCTCTTTCCATGATGCGTTGTATTTCTGTATTCCTCTCA	-10.4759	0
A_87_P037808	PDGFA	platelet derived growth factor subunit A	AF188841	374196	TGAACCTACTATGTATGGTGCTTATTGACTGTATACTTTATTTGTTCTCCTGTGTGGAAA	-10.2177	0.00471
A_87_P008921	HMOX1	heme oxygenase (decycling) 1	NM_205344	396287	AGAGTCTTGGAGGAAGCCAAGAAAGCATTCCTGCTAAATATACAGGTGTTTGAGGCGCTG	-10.1542	0
CUST_7_PI415900429	ICOS	inducible T-cell co-stimulator	NM_001100288.1	424105	CATGGCAGCAGTGAATGCAGCTAAAAAACCAAGAATCTGAGGTTCAAATTGCTTACGGCA	-10.077	0
CUST_342_PI415269069	LV1L1	Ig lambda chain V-1 region-like 1	XM_001232561.1	769305	TACGACAGCAGCACTTATGCTGGTATTGCCTCAGCGGGAGGTGAGGAACTGATGGATTGA	-10.077	0
A_87_P037786	P2RX5	purinergic receptor P2X, ligand-gated ion channel, 5	NM_204748	395507	ACTGTCTTGCAGGTAATTAGACACTGCGTGCATTTGAGTGCCTGTATTTCACTGGACACA	-10.0144	0
CUST_17_PI415900427	EVI2A	ecotropic viral integration site 2A	NM_001080893.1	776037	GAGCAATCATGCTTTCTGCTTTGACTTTAGGTGTAAATATGTGAAGTTTGTACTGTATGT	-9.9452	0
A_87_P008816	ST3GAL1	ST3 beta-galactoside alpha-2,3-sialyltransferase 1	NM_205217.1	396140	TTGCCGGAGTAGTAACTGTTTCTACCATTGCCACATTCTGCATTGATGGCATCTAGAAAA	-9.84916	0
A_87_P037541	MATN3	matrilin 3	NM_205072	395954	AAGGCAGAGTAAAAGTGTGCCTATGGAATCTGTCCATTAAAAGGGAAATTAATTTGGGGT	-9.77434	0
A_87_P036952	SAMSN1	SAM domain, SH3 domain and nuclear localization signals 1	NM_001006256	418470	TTAATTGTCATCTCCCACGATGTTTTGCACTGGAATACACATTACATCTGCCTATCTTCT	-9.71356	0
A_87_P016769	FAM65A	family with sequence similarity 65, member A	ENSGALT00000002797	415665	ATGCTGTTTCTTTCCAGAAGTCGCCTGGGCTGGGAGGGAACCGCTGCCCTTTTGCCACCT	-9.52025	0
A_87_P038698	LOC770026	OX-2 membrane glycoprotein-like	XM_001233342	770026	TTCTCATGCCAATCAGTCACGAACGAAGATGTAATACAAGTGACCTGGCAGAAGGAGATG	-9.42178	6.4e-05
CUST_2_PI415900402	NCF1	neutrophil cytosolic factor 1	NM_001030709.1	417485	TACGTGTATTTCAATGCTTTTGTGCTGTGTGGATGACTGATCAATAAACACGTCAGCAAA	-9.42178	0
CUST_57_PI415269071	CX3CR1	C-X3-C motif chemokine receptor 1	XM_418820.6	420719	GCCGACTGTTAAGAAATGAGACTATTTGTGTTGCTATATACTGATCTATATCCATTTGGA	-9.28563	0
A_87_P008860	MYC	v-myc avian myelocytomatosis viral oncogene homolog	NM_001030952	420332	AATGAGCTGAAGCTGAGTTTCTTTGCCCTGCGTGACCAGATACCCGAGGTGGCCAACAAC	-9.2792	0
A_87_P022603	LOC420160	cathepsin L1-like	ENSGALT00000006765	420160	GTGCCTTCCAGTATGTGCATGATAACGGTGGCATGAACTCAGAGCACATTTACCCCTACC	-9.22149	0
A_87_P014925	FRMD4B	FERM domain containing 4B	ENSGALT00000023578	426071	TGCAGGAATTGGAGAGCAATTTTGTCATACAGCAGAAGCTGGTGGAAGCTGCAAAGAAAC	-9.15779	1.2e-05
A_87_P006975	ANKRD33B	ankyrin repeat domain 33B	ENSGALT00000021235	420924	AAAGATGACCCCTACTTGCAGATTCCTAAGTGGAGATACAAGGAGCTAAAAGAGGAGCGT	-9.0192	0
A_87_P022183	BHLHB8	basic helix-loop-helix domain containing, class B, 8	ENSGALT00000005510	427655	AAAGTTATCATAAATCACAAGGAGTTTTCAGAGCTTGCACTGCCAGGAAGGACAGTGAAT	-8.99423	0
CUST_438_PI415269069	ZBTB14	zinc finger and BTB domain containing 14	NM_205161.1	396070	AAGTTACTACAGCCAATTCCATCCAGAGTGAAACAGAACAGTTACAGGCAGCAGCTATGG	-8.96933	0
CUST_298_PI415269071	AICDA	activation-induced cytidine deaminase	XM_416483.1	418257	AGGAAGTCATCAGCAATAAGAAGACTTCACAAGCATTTGTTCTTTGATATTCAACTCTCT	-8.9383	0
A_87_P038200	BLNK	B-cell linker	NM_204908	395733	CAATGAAGAGGAACAATGGTCAGATGACTTCGACAGTGATTATGAAAATCCAGATGGCCA	-8.9383	0
A_87_P011999	LHX9	LIM homeobox 9	CR407573	396397	ATCTGCATGCACTTTTCCATCTGTCACATATAGTGTACATTTCTGTATGATGAATTTCTC	-8.80303	0.001338
A_87_P031036	LRMP	lymphoid-restricted membrane protein	ENSGALT00000022697	418205	CCCAGTATAACCAAGGTTGGGACCTGTGTAAAGTTACACTTCTGAGTTCTAGCTGACAGT	-8.78474	0
A_87_P036856	P2RY10	purinergic receptor P2Y, G-protein coupled, 10	ENSGALT00000032424	422148	AGCAGTCCCATCATGATGCACAGCAACTGGACTTGCTCTGATCCCAACGTAACGTACAAA	-8.6518	0
A_87_P036135	RASGRP3	RAS guanyl releasing protein 3 (calcium and DAG-regulated)	NM_001006401	421460	AGCATACCTTCCTATGACTGGATGAGAAGAGTTACACAAAGGAAGAAGATTTCTAAGAAA	-8.63383	0
A_87_P022795	SLC1A2	solute carrier family 1 (glial high affinity glutamate transporter), member 2	NM_001012899	423156	TCACATGAATGACTTGATGTGATTTTAATGTCTGAATAAGCTGTTCATTCCTGTACTTGC	-8.60396	0
CUST_237_PI415269071	IL7R	interleukin 7 receptor	NM_001080106.1	426054	AAGTCACCGAGTGATGAAGAAGCCTATGTCACCATGTCGAGCTTTTACAAAAATCAGTAG	-8.56231	1e-06
CUST_391_PI415269071	RAMP1	receptor (G protein-coupled) activity modifying protein 1	XM_421873.2	424016	GGCCACTGAACAATGGGAATTAGGTGCTTTTCCTAATTAAATAAATACATGCAGCTGCAG	-8.42105	1.8e-05
CUST_481_PI415269071	RRM2	ribonucleotide reductase M2 polypeptide	XM_419948.2	421936	GATATTTAAATCTATTGAAGAACATAAAGGAACTTGGCATGGCAGGCGAACAAATGGATA	-8.39773	0
CUST_11_PI415900391	LAT2	linker for activation of T cells family, member 2	NM_001007482.1	417489	GAGGAGCCAGACTACGTGAACACGGACCCTACGATAGATGCCGTCGTGCTGTCAAAGTGA	-8.33973	0
CUST_2_PI415269177	CXCL13L2	C-X-C motif chemokine ligand 13-like 2	NM_001348656.1	422510	CCTCCGAGCACGAGACACTGAGGTCTAATAAAGGCAGCAGCCATCTGTCATTTACCATCA	-8.31664	0
A_87_P021450	GRTP1	growth hormone regulated TBC protein 1	BX950796	418742	GTAATGTTGAAACAGGTGTATAGAATTACATATCCTTCGTATTGTATTAACTCTGGCACC	-8.31664	2e-06
A_87_P031926	LOC426902	mucin-2-like	ENSGALT00000014880	426902	ACACACCAGCTCAGACCTGCCTATTGGATGCTCTGGTGCATTGGCCACCTCCCTGCAAAA	-8.1681	0
A_87_P015637	TMEM108	transmembrane protein 108	ENSGALT00000019137	420692	TATAAATATAACCTTTGTGTAACCCCGAATTACAGGAAATGTTTTCAGCTTTTCTTTTCT	-8.1681	0.00383
A_87_P035708	MGAT3	mannosyl (beta-1,4-)-glycoprotein beta-1,4-N-acetylglucosaminyltransferase	NM_001012693	418013	ACATTCTGAAATCATTTTCTCTGTAAATGGTTGGATTTCATTTCACCCTTAAAGGGATGC	-8.09483	3e-06
A_87_P013198	TTC39C	tetratricopeptide repeat domain 39C	ENSGALT00000024304	421077	GAAGGTGTAACGGAGGATTCGCTAAACAGACTGAAAGGTGCTGTTAGCTTTGGATATGGA	-8.08361	0
A_87_P026288	IQSEC1	IQ motif and Sec7 domain 1	XM_414318	415975	AATGAACACACATGAAGAGTCCTAACAGGTGCATGTTTACACTGCAAAAACATTCATCTC	-8.03891	3.7e-05
A_87_P017265	CDC42EP2	CDC42 effector protein 2	CR385223	426985	AAAGGGCGCTTGGAAGTGGAGTATCTCATATGGGGCTGAGCCTCAGCGCAGCCCGAGAGC	-8.0111	0
A_87_P030263	SLAMF8	SLAM family member 8	ENSGALT00000040863	768588	CACGACAACACCTCCAGTGCACTTTGGAGACAGAGCGATGACAGACACATGCTGCACGTG	-7.9668	0
CUST_424_PI415269069	CD5	CD5 molecule	NM_204921.1	395757	GAGGAGTAGAAACATCGAGAAGCAACCCACCGAATTGGTAATAAAACCGTTGTTTCTGGT	-7.95025	0
CUST_469_PI415269069	IFNG	interferon, gamma	NM_205149.1	396054	CTATGAACGTCTCTGTACTTCTTTGTATTGAATCATCTAAGTGTGTCTGACATCAGTTTA	-7.88439	0
CUST_2_PI415900393	TLR7	toll-like receptor 7	NM_001011688.1	418638	CTTGCTATGGAGATAATGTGAAAGTGGAGAGGATAAATATAACTGTGATATGATACCCAA	-7.87893	0
A_87_P016669	PKIG	protein kinase (cAMP-dependent, catalytic) inhibitor gamma	CR386158	419195	GGGAGAAACATTTGCTGTTTGACTGTTGAAATTCAGGCTTAACTTTGCAAGCTGTTAGCT	-7.83536	0
A_87_P012127	VOPP1	vesicular, overexpressed in cancer, prosurvival protein 1	ENSGALT00000031104	776358	CCCCACTTGTAGAAGAACCTACTTTTAATGTGTCTTACACCAGACAACCAGTCAACACTG	-7.79744	0
A_87_P021245	EBI2	Epstein-Barr virus induced gene 2 (lymphocyte-specific G protein-coupled receptor)	XM_001231943	769212	CAGGAAGACTCAAAATTACAACTTCCTAGCTACACCATTTTGACTGATCTCATTCCTTTT	-7.69009	1e-06
A_87_P007307	CCNA1	cyclin A1	ENSGALT00000027549	418901	CATGTGTCTGTAACCATGGTGATCAGAACAGTTTTTAGCTAGTATTTTTTAATTGGATGC	-7.68476	9e-06
CUST_336_PI415269069	CXCR4	chemokine (C-X-C motif) receptor 4	NM_204617.1	395324	CCCTTCATAAATAGACACTTTAAAAGTTGCTCAAGATCTCAGAAAAACAAGACTGACCAT	-7.65287	0
CUST_63_PI428668882	CCR6	chemokine (C-C motif) receptor 6	NM_001114081.1	769278	GACATTTATCTTTCACGACAGACAAGTGAAATTCTGACTGACAATGCATCTTCTTTTACT	-7.64226	0
A_87_P009233	FUT7	fucosyltransferase 7 (alpha (1,3) fucosyltransferase)	NM_001031476	427782	GCTACCAGCAGTTCTTCGCGTGGCAGAAGAGGTACAGCGTGAAGCTCTACGCAGATTGGA	-7.55798	0
A_87_P021537	RGS4	regulator of G-protein signaling 4	NM_204385	378901	ATGTTCAGCTGCAAGATGGAGAGCTTCTAATAGTGTGAGCATAGCTGAGCATGTGGCTAT	-7.54228	0
CUST_379_PI415269071	BLK	BLK proto-oncogene, Src family tyrosine kinase	XM_420040.6	422035	AATAAAGAACTGGAGAGACCATTTTCCGTTACTTCATTCCTCCATCAGGATGGCAGCGTG	-7.53705	0
CUST_10_PI415900429	MDK	midkine (neurite growth-promoting factor 2)	NM_001113289.1	423196	AAGTGCAAGATCCCCTGCAACTGGAAGAAGAAGTTTGGAGCTGACTGCAAGTACAAGTTT	-7.49018	0.000173
A_87_P036820	FAM46C	family with sequence similarity 46, member C	NM_001007972	426544	TTGGCTTCTCTAAGCATGCAGCAGAACATGATCTAAACTTACTAATATAAAGTCCTTGAA	-7.48499	0
A_87_P036805	RCSD1	RCSD domain containing 1	NM_001030789	418443	CGCCGGTCAGCTTTGATAAACCCCCAGAAAGCACTCAGCTGCAATGCTATAACAAGGTGC	-7.38706	0
CUST_43_PI428668882	chCCLi6	CCL1 C-C motif chemokine ligand 1	NM_204776.1	395552	AAGAACATGTTCATCCAGAAGGAAATCAACACCTCGCTCATCCGCAGATATCGGGAAACA	-7.37682	4e-06
A_87_P014631	PLXNC1	plexin C1	ENSGALT00000018451	417901	CTGCTAAGGTTCCCTGCCAGAAATCAGATTTCTGTGTCTGCAAGTATAAGCAAAACCCTT	-7.37682	0
CUST_45_PI406931467	CD28	CD28 molecule	NM_205311.1	396249	GCTCTTGGAATGGAAGGACAGCCTGTCATTTCCTCACTGTGTTTGTTACTATTGACCATG	-7.32079	3e-06
A_87_P011122	KDELC2	KDEL (Lys-Asp-Glu-Leu) containing 2	ENSGALT00000027711	418966	CCCGTGAGTCAGGACAAGTTAATCTAAAGGAGCATTTGCAACATTCTGAAGCAGTGTTAT	-7.29041	0
A_87_P037109	CCNE2	cyclin E2	NM_001030945	420231	CCATGCCACAAATACCTGAAGTTATTGTTTTAGGCCTTCTGTACAGTTTGTAAAGATATG	-7.23002	0
A_87_P037737	CITED4	Cbp/p300-interacting transactivator, with Glu/Asp-rich carboxy-terminal domain, 4	NM_204718	395465	TCCTGACAACGACCGAGAGAGAATGTACGGATGAGTTTGCCAATAAAAGCTGAAACGTCA	-7.22001	1e-06
CUST_10_PI415900406	CLIC2	chloride intracellular channel 2	NM_001031114.1	422178	AGAGCACCGGGTTTGGGGACTGTTGTTTTTGTATTGCTGAGTTTTGGGTTGTTTGGTATT	-7.18506	0
A_87_P010190	C9ORF58	allograft inflammatory factor 1-like	XM_415461.6	417179	AAACCAAAACTGTAACGGAGAGAAGAATTGTAAGAGCAGCACCGGTCTACTGTAAAGGCT	-7.15524	0
A_87_P016792	TRDC	T cell receptor delta constant	ENSGALT00000021924	426107	ACTTGTATAACTTCTGCAAAGTTTACGACACCTCCGTTTTAAGTTACTGTAGTAATTACC	-7.11567	3e-06
A_87_P009100	FGF1	fibroblast growth factor 1 (acidic)	NM_205180	396094	TCTCCAAAAAGCACGCAGACAAGAACTGGTTCGTCGGGCTGAAGAAAAACGGGAACAGCA	-7.06162	0.000132
A_87_P037879	BCL2A1	BCL2-related protein A1	NM_204866	395673	CTTTCTCTACAATTACAGACATATTTGCAGCTGTTCTTTCCTTGGTCAGAGAGTACCACT	-7.02744	0
A_87_P035996	SH3BP2	SH3-domain binding protein 2	NM_001031165	422883	CCAAATATGTAAATGTTAATGTTAATTTTCTTTTTTATACAAATGTATATATTTCTGAAG	-7.02744	0
A_87_P036597	CXorf9	chromosome X open reading frame 9	NM_001031110	422138	GGACCTCTGAGCCTCGAGTTTGTTCCTTTACGCTTGATCCCAATAAAAGCGTGCTCTGGC	-6.9789	0
A_87_P031535	EXOD1	exonuclease domain containing 1	XM_424602	427000	TCAGGAGACAATGGTGTCTTCAGATCATGCCTTACCTTTGAATTGTCCAAGCATCTCGTG	-6.95476	0
CUST_377_PI415269069	EMB	embigin homolog (mouse)	NM_204557.1	395242	CAGCAAAATCTATTTTTCTAGTGAAAGTACTGAGCCTAATGCTTTTATCACACTTGCCTT	-6.9163	1e-06
A_87_P008737	SPI1	spleen focus forming virus (SFFV) proviral integration oncogene spi1	NM_205023	395879	TGATCATTACTGGGAATATCATCCACACCACGTGCACAGTGAGTTTGAGACCTTTGGTGA	-6.83528	0
A_87_P035181	DCLRE1B	DNA cross-link repair 1B (PSO2 homolog, S. cerevisiae)	NM_001031500	428269	TTCTGCTAGATTCATTGCTTGATCTTATCAGTCAGTGGTAAATTGGATGGAAGACAATGA	-6.82108	0
CUST_289_PI415269071	CTSC	cathepsin C	NM_001321554.1	419014	GTATTGCTGTACTTTGCAATTGATCATCTCAGAGTTCAATAAAAATTACCCCACTCCTAT	-6.70855	0
A_87_P015299	TNFRSF13B	tumor necrosis factor receptor superfamily, member 13B	CR388696	770275	TATGGAAAACTGTGGGTTCAGTGCGTGTAACTTTAAGTTCTCACTAAAGGAGAGTGCAGG	-6.68534	0
A_87_P035774	BCL11A	B-cell CLL/lymphoma 11A (zinc finger protein)	NM_001031031	421199	CTCTCCTTCTATCACCCTACATTCCAGCATCTTACCTTCATATGCAGTAAAAGAAAGAAA	-6.65759	0
A_87_P030683	REXO1	REX1, RNA exonuclease 1 homolog (S. cerevisiae)	ENSGALT00000001557	428327	GAAAAGACAGAAGAAAATTTAACCACCTTATTTCCTGGCCAAAAACGAAGGATCTCTCAT	-6.64376	1e-06
A_87_P023433	SUCNR1	succinate receptor 1	ENSGALT00000016875	771768	CTACGTGAAGATGCTGCTTTTTCTGAAGACCTGGAAAGATCAGAGCAGCTCTGTCCTGGC	-6.54775	0
CUST_152_PI415269071	LYPLAL1	lysophospholipase-like 1	XM_419411.2	421351	CTGGATTCTGAAGAAGTTGCCTATTGAAGCAGAAAAGTCGAATGAATAAAAGTTGTAGTT	-6.50252	0
A_87_P037227	SLC22A18	solute carrier family 22 (organic cation transporter), member 18	AJ619980	423089	CCATCCTCTTTCTCTCCAGGCTACCATCAGTGTTCATGCATGGGCTGCCAGGTGCTCAGA	-6.45761	3e-06
A_87_P021310	LIME1	Lck interacting transmembrane adaptor 1	ENSGALT00000010143	425299	CCCTGCAGGACAACCTCTATGAGAGCGTTGGCGATATGTGGGGAGGGGAATCTCGGGGAG	-6.43081	0
A_87_P013022	ZGRF1	zinc finger GRF-type containing 1	ENSGALT00000019715	428770	ACGAGAAAATGGATTGCAACATGGAAGCCAATGTGAGCAGCAGTTAAACAACGTTCTTAA	-6.41745	6.1e-05
CUST_128_PI415269069	MTHFS	methenyltetrahydrofolate synthetase	XM_413857.2	415484	CTGGTTGCATGCTTGGCTCTTTGAAGTGGTCTCACAATAAAAGGAATATCTGCTAATAAC	-6.413	3e-06
A_87_P035611	ADAM28	ADAM metallopeptidase domain 28	XM_001233495	419529	TAAGGAACTCTTTGGTGACAATATCAAGCTGCTGTCTGGAGGAAACAAAGCAGAATCGCT	-6.40856	2e-06
A_87_P022950	AGPHD1	aminoglycoside phosphotransferase domain containing 1	ENSGALT00000004836	415358	AATGGGTCATCCAGCAGTTCAAGGAGAAAGTCACACCCAAGATAAGCAGTTTTCGACCTT	-6.36429	0
A_87_P011079	STK17A	serine/threonine kinase 17a	NM_001030995	420775	ACCAAGCATCAGAATTGACTGATTTTTGCAGTGTATGAATATCTGAGGATCTTGGACTGA	-6.28538	0
A_87_P035686	TOX	thymocyte selection-associated high mobility group box	NM_001031025	421138	ATGCCCGGCTTTACCTGTGAAGGATAAGTAGATTTGGTAGAAAAATCCCTAAGATCTATA	-6.26798	1.8e-05
A_87_P036510	L3MBTL3	L3MBTL3 l(3)mbt-like 3 (Drosophila)	AJ720287	421705	AACTGTTATCACTATGGTACTGTAGAAGAATTTGTTCCTGAAGGGAAATTTTGCAGCCAA	-6.229	0
A_87_P004601	PEX11A	peroxisomal biogenesis factor 11A	ENSGALT00000010558	415486	TTTCAGATACTCAGAAGTCATCCACCTCTGCTGTTAGACGTGGTGAAGAACCTCTGTGAT	-6.22468	0
A_87_P019650	CSF2RA	granulocyte-macrophage colony-stimulating factor receptor subunit alpha-like	NM_001312661.1	418667	TTTGGCAGTCGTTCAAGCTTATACTGCAATGGTACCTTGATGGTAGCACACAAAGGTAAA	-6.21606	1.9e-05
A_87_P014832	NUDT14	nudix (nucleoside diphosphate linked moiety X)-type motif 14	NM_001006490	423501	TAAATCCTTTTGCTAACATGTCATTCTGACAATAGACCAGCTGTAAGGCTGCTTACTTCT	-6.20315	0
CUST_137_PI415269069	LSP1	lymphocyte-specific protein 1	NM_204342.1	374254	CCATAGAAGATAATCCAAGGATATTTCTCTTCTCCTGCCTGACGTCAGTTTGCTCCGGTA	-6.19885	0
A_87_P036207	C3AR1	complement component 3a receptor 1	NM_001030769	418198	CACAGGGCACTGAGATGGTTCAGATCAGATCTGCTAATCCACTTTATATCCTACTATGGC	-6.15603	0
A_87_P016708	WIPF1	WAS/WASL interacting protein family, member 1	NM_001012917	424143	GTCCTGTCCTGAGGATGGAGTGTGTCTGGCCTTATTTTTATCTGCAGAGAATCTTCCAAA	-6.13048	0
A_87_P020575	LOC419830	uncharacterized LOC419830	ENSGALT00000035231	419830	TCCCTGAGATGTGCAATGAGCTCTTCTGGTGGCCAATTAAAGGGCTGGGAGGAGAGCGAG	-6.10081	2e-06
A_87_P023506	LRRC6	leucine rich repeat containing 6	ENSGALT00000026196	420324	TGACTTGTTTCCATGATCCTATGTGTAGAGTATTATCTACCTGAAGTCGGAAATGTCATT	-6.09658	0.000947
A_87_P037187	NEK2	NIMA (never in mitosis gene a)-related kinase 2	NM_001031050	421376	TCCCTTGATAGCAGATTTAGTGGCAGAAGAACAGAGAAAAATCCTGATAAAGAGGCCGGA	-6.08813	0
A_87_P037836	DUSP4	dual specificity phosphatase 4	NM_204838	395642	TGATGATGAAGAAGCGCGTCAAGCTGGAAGAGGCCTTCGAGTTCGTCAAGCAGCGCCGGA	-6.05867	0
CUST_1_PI415900425	DUT	deoxyuridine triphosphatase	NM_001079488.1	769338	GAAAGGACTGGTAGATACATGAATGTTCATTACTTCATCTGAGATCTAGCCTATCTAAAT	-6.01682	0.002371
A_87_P009116	BCL2L1	BCL2-like 1	NM_001025304	373954	TTTCCGTTGTGTTTTAAAGGCGGTGAGAGCGATGCAGCACTTCAGCCAACGGCTCCCAGT	-6.00848	0
A_87_P010551	HEMGN	hemogen	ENSGALT00000037562	427378	GTCCTGAATACTTCACTGGAAAAGAACGAACCAGATAACGACGTGTACTCATCAAGCCTA	-5.9794	1e-06
A_87_P022339	CYBASC3	cytochrome b, ascorbate dependent 3	NM_001199574	423025	TGTGTGTCAGGCATCAACGAGAAGCTCTTCTTCAGCCTGAAGAACGGGACTGCGTCGGTG	-5.91755	0
A_87_P035713	PCASP2	paracaspase 2	NM_001031574	429451	CACCCAACGCGGCTGAAAAGACAACACCCCCCGGTTGTTCCCTACGAAAACAGAGCGTTT	-5.90935	8e-06
A_87_P035770	MAP4K4	mitogen-activated protein kinase kinase kinase kinase 4	NM_001031126	422380	TTCTTGCTTGCTCTCTTAGCAACAAGTCTTCATGCATTTGTATGTAAATATAGTCTTTCC	-5.88891	0
A_87_P003533	CHST2	carbohydrate (N-acetylglucosamine-6-O) sulfotransferase 2	XR_027120	429123	CTTTTATAATTTCCTGAAAAAGTCCTGGTTTAATAAAGGTCATGTGATGGTTGCACATGG	-5.87667	2e-06
A_87_P033138	WDR66	WD repeat domain 66	ENSGALT00000006963	416855	CTATGATAATGAGCAATGGTGACAAAAGTCATTGACAGAGGGGACTTGCTGTCGCTCCTT	-5.86853	4e-06
CUST_7_PI415900391	TLR6	toll-like receptor 6	NM_001007488.3	426274	TTTCTGGCAAGTTTTTCCTTAGTCAGAGACAAAGACTGTCCTGGGTAAAAGCTGGAAGTT	-5.83204	0
A_87_P036654	CD200	CD200 molecule	NM_001030787	418425	TTTTTTACTGATGTACTGACAGTCCTGCTTTGTGTATTTGCCTTTACCAAAGAGAAGCGG	-5.81589	6.8e-05
A_87_P035940	LIMD2	LIM domain containing 2	NM_001006330	419955	CTGTGAAATCCCAGCCCTGTGCACAGTTCCAGGCCTGCTGCCATGGAAAAGGAGATCTGA	-5.77572	1e-06
A_87_P021409	PLD4	phospholipase D family, member 4	ENSGALT00000019035	423496	TCACACCCACATCAGTGTCACCGTGAAACTCTTCATTGTTCCAGTTTTGAATCACACAAA	-5.76372	6e-06
CUST_43_PI415269069	PSAP	prosaposin	NM_204811.2	395602	GCTTGAGTTACGTGTGTGGGAGGACGTGCAGTTGCTTTCTAAAGAACATTGTCTTGATTT	-5.75573	0
CUST_240_PI415269069	LITAF	lipopolysaccharide-induced TNF factor	NM_204267.1	374125	GAAGGCTTCCTAGTTCTTTTCTGTCCTGTCACTGGAAACCAATAAAAATTAATGTTTGTT	-5.71202	4.4e-05
A_87_P012805	PPIL4	peptidylprolyl isomerase (cyclophilin)-like 4	ENSGALT00000020195	421625	TCAGCTGTTTGGCCTTACAACTCTTTGAATTCCCAGTGTATGACTTGGAGTAAGGCTTGA	-5.67256	0
A_87_P024050	CNTRL	centriolin	NM_001305680.1	417121	CAGTTGTCAGTACAGTTGTGAGCCTAACAAAGCTGGTTTTTAAGGAGAAACTCTGCTGCT	-5.65293	3e-06
A_87_P023343	ITGA4	integrin subunit alpha 4	BX932808	424121	CTGTTCTTAAGTCTTACAATGATATTTGAAATACCATCTCTGGTTTCAAACAGACAGCAG	-5.64119	3e-06
A_87_P037095	PTPN6	protein tyrosine phosphatase, non-receptor type 6	NM_001031484	427947	AGAGCCTCAGCAAACCTGGGGATTTTGTCTTGTCTGTCCTGACTGACCAACCTAAACCTG	-5.64119	0
A_87_P014069	TPTE	transmembrane phosphatase with tensin homology	CR390563	418885	TGTATTTCTATGTAGATACAGTTTCTCAAATAAACTGACCTGAAGTTCTGTTGTGCAGAG	-5.63728	0
CUST_20_PI415900393	SYNGR3	synaptogyrin 3	NM_001007834.1	416548	GTGTCCTGATCAGTGGTGTAAACATGCTGAATATTACAACATCTGAATGTACGCAAAAAA	-5.61778	0
A_87_P022221	PTPN5	protein tyrosine phosphatase, non-receptor type 5 (striatum-enriched)	BX935185	423085	TGTTGCTTTGATCTCTCCAGATAACTAGTTTCTACTCTACTGTGCCTTGTGGAATTAATA	-5.60223	0.000219
A_87_P023173	CCDC167	coiled-coil domain containing 167	ENSGALT00000016501	421433	GCCTCAGCCAACATTTGCAAAAAAGATTTTACTGTCAACTCCCAGGGATGGAAGTGCCTT	-5.58284	0
A_87_P022269	FTD	ferritoid	BX935096	378899	TATGCAATTGGGGTTTGCTTCCTTGAAAGATTCTTACTTTTATGTTGCAAACAATGTTCC	-5.48693	0.000228
A_87_P031702	SH3RF3	SH3 domain containing ring finger 3	ENSGALT00000027141	418731	CACCGCAGAGTGAGGCCGAGATCGAACTGAAGGAGGGTGACATTGTGTTCGTGCACAAGA	-5.44526	1.2e-05
A_87_P012334	RGCCL	regulator of cell cycle-like	XM_420264.6	422284	TGGACCCCAAGTGCCTCTGCCCTGATTTCTGCTGTTAATACTGTAACAATGATGTACACT	-5.40015	3e-06
A_87_P022782	FHL2	four and a half LIM domains 2	BX933997	418726	AGTTCTGATCGACAGCGTCAGTATTACATTTAGTCAACATTACACCGCACGTTGTATTTT	-5.35542	0.00051
A_87_P008769	CYP1A4	cytochrome P450 1A4	NM_205147	396052	TTTTTTCTTCTTTTGGCAATAGATGTATGCATTATGGCTAATAAAAGGAAGGGTCTGAGG	-5.34059	9e-06
A_87_P021036	RGS1	regulator of G-protein signalling 1	ENSGALT00000034033	424360	TGTAATGGCTTTCTGAAATCTGTGAAGTGTTAGTAAGTGTTAGAGCAGCTCCCTAATAAT	-5.33319	0
A_87_P017459	IFI30	interferon, gamma-inducible protein 30	ENSGALT00000005355	420129	TCTCGACCCGCCGCACCAATACGTCCCCTGGGTCGTCATCAATGGGAAGCACACGGATGA	-5.31106	1e-06
A_87_P012087	FAM72A	family with sequence similarity 72 member A	CR407416	419841	TGTGCCTATGTATATCTGTATGCCTCGTTTGGACTTCCCGTGCTGTGTATGCTCATGAAA	-5.29269	0
A_87_P037075	ORC1	origin recognition complex subunit 1	NM_001031286	424640	CTCAACATCAGCCAGGATGATGTCATGTATGCACTCAAGGATGACTAAGGCAATAGAGGT	-5.28902	1e-06
CUST_220_PI415269069	MCL1	myeloid cell leukemia sequence 1 (BCL2-related)	XM_001233734.1	395674	AATGTAAAGTGTTTTGCAGCTGTGTAGAACTTGGTGCCTTAGCTTTGCAGCTCCTGCCAA	-5.23431	0
A_87_P013320	MKI67	antigen identified by monoclonal antibody Ki-67	ENSGALT00000038596	423963	GCCAGCAGATGTCTTAGCACCCAAAAAGTTAAAATCAGATAATGATGAAAATAGATCACC	-5.23431	0.000111
CUST_178_PI415269071	SLC7A3	solute carrier family 7 member 3	XM_015278425.2	422213	ATCAACATCAGTACTCGGAGGACTGTCATTATTGGGACCAAAAACTGCTCATCACAGCCA	-5.20176	0
A_87_P030669	SYNC1	syncoilin, intermediate filament 1	ENSGALT00000005583	419664	AGGAATGTTAGAGATGAGATTTCCTCCTCACCAAAGGGCGGTGTTGGAACCTGCAGGGAC	-5.18017	0
A_87_P009768	TNNT1	troponin T1, slow skeletal type	NM_205114	396009	TGCACGACTGGATCCAGCAGCTGGAGTCGGAGAAGTTCGACCTGATGGAGAAGCTGCGGC	-5.18017	7.3e-05
CUST_3_PI415900395	FAM129A	family with sequence similarity 129, member A	NM_001012596.1	424451	GCCAGCTGATCACTTAATTATTTTGAAGTTTTGACAGGTATTAAAGACAAGCAAGTGTTC	-5.17658	1e-06
CUST_5_PI415900404	FLI1	Fli-1 proto-oncogene, ETS transcription factor	NM_001030908	419723	GAAGAAATTACCCGTGGAAACGGGGCTTTTGCTACTATATATATGCAATGTACTTTTTGG	-5.17658	0
CUST_7_PI415900406	GMPR	guanosine monophosphate reductase	NM_001030998.1	420842	AAGGCAGTAATGAATGTTTAAGACTCTGGATAACACTTTAATAAAGTGCAATGGCCCACT	-5.13726	0
A_87_P007927	PTN	pleiotrophin	XM_416358	418125	CTTTTGGAATTAGCTTATAGAAATGCAGAGTCTTTTACTGGTCTATCTTCTCACTTCCCT	-5.1337	0.00416
A_87_P035221	LHFPL5	lipoma HMGIC fusion partner-like 5	NM_204398	378916	TGCGATTCGCTGTCTCTGGGGGGTTTGTACATCTTCTGAGGAAATGACTTCCGAATTAAA	-5.12304	8e-06
A_87_P023966	UCK2	uridine-cytidine kinase 2	NM_001160071	424406	GCAGAGTGCTACGAGACATCAGTGAGCGAGGCAGGGACCTTGAGCAGATCTTGTCACAGT	-5.11594	0
A_87_P037208	MDM1	Mdm1 nuclear protein	NM_001030742	417839	AGCCCAGTATTTCTACAAAGATGGAGCTTGGTCTCGTATTAGGAGTAAAGTCCCAATCAA	-5.1124	0
CUST_321_PI415269071	CRCP	CGRP receptor component	XM_415793.2	396022	CTGGAGGAGGATTTTCTATATACTGAGCTTTGTCTGATTAAAGATTTCAGGATCAAGTAT	-5.09471	3e-06
CUST_42_PI406931467	IKZF3	IKAROS family zinc finger 3 (Aiolos)	NM_204820.1	395614	AAGTTCATTGGTGAGAAGCGGCACAGCTTTGACGTCAATTACAACTCGTCCTTCGTGTAT	-5.0806	1.1e-05
A_87_P034686	SLC41A3	solute carrier family 41 member 3	ENSGALT00000010080	416033	CCGTCTGTTTCCGTCTGGTTTGGCTCATCCACGGTGCAGACATGAACCTGGGCAACTGAA	-5.05251	0
A_87_P038133	PFKM	phosphofructokinase, muscle	NM_204223	374064	TGGAGCACGTCAGGCAAAAGAGGATCTCACAGGAATCCAACATATGAGGGAGGACTCTCT	-5.04201	8e-06
A_87_P035784	RAB8A	RAB8A, member RAS oncogene family	NM_001031504	428352	GAACAGTTGCCAAACTGGAAAAGTCCATTGATGATCTGGAAGACAAACTTGCTCAAGCAA	-5.04201	2e-06
A_87_P036963	GLT1D1	glycosyltransferase 1 domain containing 1	NM_001030656	416807	TAATAATGGAGTTCAGCCTGTCTTTTAAGCTTTCCTCTGTATTTTGGATGTTTTGCAGCC	-5.03852	0
A_87_P036050	CDC20	cell division cycle 20	NM_001006536	424563	ACAGAGTTGGTGTTGTGGGAAGCTGGGACATGGGGCTTACACACTGTTACAGTATTTTAA	-5.01413	0
A_87_P007673	LOC423240	uncharacterized LOC423240	XM_430032	423240	GCATTAAACACTACCAGTTCTGTTTGTTAACTCAGTTTCAGTTGGCTAATGTTTTTCTGC	-4.96571	0
A_87_P035539	DOCK10	dedicator of cytokinesis 10	ENSGALT00000008057	424803	TGCTAGTGGAAAGCAGATCGGCTGTGATGTAAAATGGGTAGATAGTGGGAAGCCACTTTT	-4.95539	6.1e-05
A_87_P013119	WDFY4	WDFY family member 4	XM_015288427.2	423781	GCTGTGGGAAAGATACTGACAGACATACACACAGACAATAAGAATTCATGGTATTTGTGC	-4.91094	2.4e-05
CUST_97_PI415269071	SCN8A	sodium channel, voltage gated, type VIII, alpha subunit	XM_424477.2	426869	ACAGAACAGCTGTGGAGACACTTAACCTGAAGATCTTATACCAAACATAGTCTGCTTTCC	-4.90414	9e-06
A_87_P025992	C5	complement component 5	ENSGALT00000002379	417122	AGTGAACATCTTATCTCGCAGTGAACGAAGGTTACTTTGTAAAGTATTCTGCAACTATTC	-4.87702	2.8e-05
A_87_P004296	RAB3IL1	RAB3A interacting protein (rabin3)-like 1	NM_001199639	423123	GAGACTGTCAAAAGTCAGAGAACAACTGGAGCAGGAACTAGAAGAGTTAACAGCTAGCCT	-4.87026	2.1e-05
A_87_P023947	KCNMB4	potassium large conductance calcium-activated channel, subfamily M, beta member 4	NM_001199630	417852	CACTGACGTGGCTCATTGATTCTCTGCAAAGTGATCTTTGCTATTGTTAAATATCAAATA	-4.86015	2.5e-05
A_87_P003758	FBXO5	F-box protein 5	ENSGALT00000022138	421642	GCAGCTACCACAGCTCCAGTGACTGTGTGAGTGGCAAACCAGTGAAACCAAGCTTTAAGC	-4.85678	1e-06
A_87_P014864	GINS1	GINS complex subunit 1 (Psf1 homolog)	NM_001012603	425297	AGTCCTGCAGTGGGTGGAGGGATGTTGTAAGCCCCACCAGCTACAAGCAGGGTTTGTGAA	-4.84333	1e-06
CUST_13_PI415900385	CD79B	CD79b molecule, immunoglobulin-associated beta	NM_001006328.2	419940	CCAACTGCTCTTTCAAGTCCTAATAAAGGTGATGGGTGAATTCCAACTTTGCATAAAAAA	-4.81989	6e-06
A_87_P037176	KIF11	kinesin family member 11	NM_001031230	423809	TCTGTACCTGCCTTACTCTGATTCCTGTTACTATGAAGTAGATAGTAGTCTTTGGGATAC	-4.81989	1e-05
A_87_P035262	RHBG	Rh family, B glycoprotein	NM_204367	378792	AGAGGTGCCACACACCAGCTGTGGTCTGTGCCTTCAGCTTCTCCACCTGACATAAGGGAA	-4.81989	1e-06
A_87_P018414	MFSD12	major facilitator superfamily domain containing 12	ENSGALT00000001153	420074	GGCCATGAGCTTCACGGACAAGATGGCCAATGGCCTGGCTGTGATGTTGATCCAGAACCT	-4.78991	1e-06
A_87_P019845	DMXL2	Dmx-like 2	XM_003641847.4	415594	AATAGAACATACAATGCCACATTTCAGATGAATGTCAGGCTTTATGTGGCCAGCTAGTAA	-4.76013	5e-06
CUST_22_PI415269069	GFRA1	GDNF family receptor alpha 1	NM_205102.1	395994	CCGGTCTTCTGTGCTTCCATTGTGACAATATAGTCCAATTATTATACTGTTCATTCAATA	-4.75353	0.000205
A_87_P023317	TMEM103	transmembrane protein 103	ENSGALT00000008108	420379	TGATGTAAGACTTGGAGGCCGCCTCGCTTGGGTGCTTCCTTGCTTTTTGTTACTTTTAAT	-4.74695	0
CUST_338_PI415269069	IGHM	Gallus gallus mRNA for mu immunoglobulin heavy chain C region	X01613.1		TAATTAATTAACCCGCTCGTTAAGCGGCCGCTCGATTGGGATTAAAGAGCAGATGTCCAT	-4.74366	1e-06
A_87_P036484	POU2AF1	POU class 2 associating factor 1	NM_204175	373994	ATGTAAATTCTGTGTGTGGATACCAAAGATGAACTGCTTCAGAATTTCTTTCTGGGTTGT	-4.74366	4e-06
A_87_P037651	UNC5B	unc-5 homolog B (C. elegans)	NM_001031225	423716	CGTGGACAGGGCCATCACCCACCTCAACAACAACTTCATGTTCGGGCAGAAGCTGAACGT	-4.74037	0
A_87_P035190	B-LA	MHC class II antigen alpha	NM_001001762	430189	TCTCCTATCTGCCCTTCGTACCCCAAAGGGGAGACGTTTACAGCTGCGCCGTGAGGCACT	-4.73709	3e-06
CUST_382_PI415269069	SMC2	structural maintenance of chromosomes 2	NM_205230	396156	GGGCAGCAGTTTAACTGCCAATTTTTAGTTGCTTGGTAATGGCTTTAATAAATATTAGAC	-4.72397	1e-05
A_87_P021033	LOC772243	envelope glycoprotein gp95-like	XM_001235407	772243	CTACTACCAAGAACTCTTCAGTTCCTCATCTCATTTACTGTTGCCAAGCTGATAAGTATG	-4.71416	0.000146
A_87_P035285	TRPV1	transient receptor potential cation channel, subfamily V, member 1	NM_204572	395259	AAGAAGGTTAATTCTAGTTGTTTGTGTTGGTTCTTACAAGGAGGACAATTAAAACGCTTG	-4.71416	1e-06
A_87_P022125	C5H14orf159	chromosome 5 C14orf159 homolog	ENSGALT00000017411	423409	CTCCGTTGGCTTTTACTCATTCTTTTGGCTACATGTTCAATACTGACCTAAAGAATGACA	-4.69459	0.002166
CUST_86_PI415269071	KIF15	kinesin family member 15	XM_418807.2	420708	AGTACTAAAGTTATATCGGGGCCGCGTCCTTTCTAAATAAAACCTTCGTCTACAAACGTC	-4.68484	2.4e-05
A_87_P013986	DOCK8	dedicator of cytokinesis 8	ENSGALT00000016509	427348	CCTCGTCGGATATATACCTAGTTATAAAGATAGAAAAAGTGCTTCAGCAAGGAGAAATTG	-4.67511	1e-06
A_87_P016424	ZNF236	zinc finger protein 236	ENSGALT00000022206	421008	ATCAGGCTGACTCTAATAATGCAGAACAAGATAAGGAACAAGAGAGTACAGATAAACTGG	-4.67511	3e-06
A_87_P017559	TADA2L	transcriptional adaptor 2 (ADA2 homolog, yeast)-like	NM_001012807	417656	GAAGCTGTGTTAGATGGTGTGAATACTGACATGTCTTTGTCCGGTCTCCTTTTGACTGTG	-4.67187	0
A_87_P037691	IRF4	interferon regulatory factor 4	NM_204299	374179	TTCACTTTTTTCTAGTGGCCGTTGCTTCATATGCTCATTGCTTCAGCTCATGTCTTAGAA	-4.66863	0
A_87_P037405	BCDO2	beta-carotene dioxygenase 2	ENSGALT00000012775	419792	GATGATGGGAAAACTCTGGCTGTCTACAAGCTTCAGAATATGAGGAAGAGTGGAGCAGAT	-4.65248	0.001798
A_87_P022679	MTURN	maturin, neural progenitor differentiation regulator homolog (Xenopus)	BX934233	420679	CTGTTCGATTTAGCGCATCACACGGGGATATCTGGCTCCCAGGATACAAGTTTTATGAAA	-4.63638	6e-06
A_87_P013861	ADAMTS17	ADAM metallopeptidase with thrombospondin type 1 motif, 17	CR390898	415515	GTGTGGTGGATTCCAAAGCATACCTATTGAGACTTGAAAACTAACTCTACAGACTGGATA	-4.62034	5.3e-05
A_87_P036479	NUSAP1	nucleolar and spindle associated protein 1	NM_001031193	423213	TGCCTTGTTCTCCAAGTGGATCCTTAAAACCTGTAGCAACAGTTCAGCATGTCCTACCAT	-4.60755	5.9e-05
A_87_P008927	GART	phosphoribosylglycinamide formyltransferase, phosphoribosylglycinamide synthetase, phosphoribosylaminoimidazole synthetase	NM_001001469	395315	CCAGATTCTGGCCATATCCACTGACTTCAAATATTGAACCTGCTCTCAGTCTGATACCAA	-4.60117	6.2e-05
A_87_P038223	PAX5	paired box gene 5 (B-cell lineage specific activator)	NM_204424	387330	AAGGGCGAGAGGCAGGCAGCAGCACACTACGGACAAACTTTTCCTGTTTCCTTCCACCGA	-4.5789	0
A_87_P038120	PAX3	paired box 3	NM_204269	374127	GAAAGAGCTTTTGAGAGGACACACTACCCTGACATTTATACTCGGGAAGAACTCGCACAA	-4.57572	5e-06
A_87_P036021	ZDHHC18	zinc finger, DHHC-type containing 18	NM_001006310	419575	ACTTAGTTGCCTCGAACCTGACCACGAATGAAGACATCAAAAGATCCTGGTCAAACAAGA	-4.56938	4e-06
A_87_P023269	KIAA1553	KIAA1553	ENSGALT00000024718	421778	GTGTGGCAGGTGGAGTGTTTGCCTCAACTCAATGATTTTTTCAATAGATTTTGGGCTCAA	-4.55989	0
CUST_256_PI415269069	HMGB3	high-mobility group box 3	NM_205295.1	396232	TGTAAGGTGGTGTTACTATATGGTTATTGGCTAGAAAATCCCCATGGTACCCGGATCCTC	-4.54727	0
CUST_85_PI415269071	SYDE2	synapse defective Rho GTPase homolog 2	XM_422367.2	424530	CAGCATTAACTTCAGACAAACTCATTTTACTATATATGCAATGGCTGCTATGAAAAGTGC	-4.54412	0.00081
A_87_P014197	SLC38A1	solute carrier family 38, member 1	NM_001199603	417806	TTTGTGTGCCACCCATCGGTCCTTCCAATTTACAGCGAACTTAAAGACCGTTCACAGAAA	-4.54097	0
A_87_P023810	ADGRV1	adhesion G protein-coupled receptor V1	BX931712	431566	AACACATGGAAATGTTTCTGTGACCTGGGTTATAATCCGAAATAGCAGTGACCCCTCACC	-4.53154	0.000647
A_87_P036493	DTL	denticleless homolog (Drosophila)	NM_001031048	421373	AAGATCACTAGCTGAAATAAGATCACTGGCCTGCAGGCTAATGATATTGACTCCAAAGTC	-4.5284	7e-06
A_87_P017540	CSRP1	cysteine and glycine-rich protein 1	NM_205248	396176	CACCCTGGCAGACAAAGATGGGGAGATCTACTGCAAAGGTTGCTACGCCAAGAACTTCGG	-4.51586	0
A_87_P037065	KPNA2	karyopherin alpha 2 (RAG cohort 1, importin alpha 1)	NM_001006209	417420	TCATAAAAACAACATTCAAAAAGAAGCCGCCTGGACAATGTCCAACATCACAGGTGGACG	-4.51586	0.000138
A_87_P038173	PDGFB	platelet derived growth factor subunit B	NM_204270	374128	ATCAGTGGACCTTCTCCTACCGAAGCCTCTCCCTTCTTTCATTTATTAACATCTTAAAGT	-4.51586	3.1e-05
A_87_P007574	ZNF800	zinc finger protein 800	NM_001199499	417747	GTTCTGAATTTCACTGTACTACAGTCGCTTCAAAGATGTCCATATTTTTTCCATGTGTGG	-4.51586	1e-06
CUST_14_PI415900389	DNA2L	DNA2 DNA replication helicase 2-like (yeast)	NM_001006497.1	423688	TCTTTAATAAACGGATTGGTTCTAAAGGGACCAGCTCAACAGCGTCTGTGTAACAAAAAA	-4.50648	1.9e-05
A_87_P022089	RNLS	renalase, FAD-dependent amine oxidase	NM_001199599	423674	TGCCATGAGTCTTGCAGAGACTGTGAGGTCTCATTTATAACTGTTGCAGTTCACTGCTAA	-4.48777	2e-06
CUST_6_PI415900387	MCM3	minichromosome maintenance complex component 3	NM_001006421.1	422043	AGTGCCCTTATTTGTGTCAGTGACACCGTCAATATTAACTTGCATAATAAAACATGTCTA	-4.48466	3e-06
A_87_P009001	KCNAB1	potassium voltage-gated channel, shaker-related subfamily, beta member 1	NM_204906	395730	AACTTAGCTGCTGTATAGCAAGAAATGCAATTCGACTTTGACTTCTGCTTGGACAAAATA	-4.45677	0.000417
A_87_P036336	SYK	spleen tyrosine kinase	NM_001031430	427272	TTTCTTCTTGTGTGTTTCCCACAAGCAGGGAACTTGACAGGCATCTGTGTATATTTCAGG	-4.45369	4.4e-05
A_87_P038202	ATF4	activating transcription factor 4 (tax-responsive enhancer element B67)	NM_204880	395693	CTGTTCCAGACCATTCATTTAAGTTTAGAACTAGGTAGTGAAGTGGATGTCTGGAAGGTG	-4.44136	0
A_87_P036405	SAMD11	sterile alpha motif domain containing 11	NM_001030877	419434	GCTCAGTTCCTCCAGTCAGCTGTCTATGCATCTCTCGTGAACTTTTGCAAACAATACCAA	-4.44136	5.4e-05
A_87_P008975	TK1	thymidine kinase 1, soluble	X04353	395719	TATCAGAGTGGCTACCTTTCCTGTGAAGATGGACGCTACCTGGAAAAGGGTCTTTTCTTT	-4.4352	1e-06
A_87_P018326	PTRHD1	peptidyl-tRNA hydrolase domain containing 1	ENSGALT00000026809	422015	CACTCAGGCCCTACCCAAAGGACCAAGTGCACCCACACCTGAAGAGGTTCAAGTTGCTGA	-4.41986	5e-06
A_87_P014992	CD244	CD244 molecule	CR389157	425935	ACCTCTGACTGTCTACGAGGAGGTGGGCAGAGTCCGAACTGGTCAAGAGCCTAACAGGAA	-4.40457	0
A_87_P022182	GTPBP10	GTP-binding protein 10 (putative)	ENSGALT00000014705	420544	TTGGGTTTCCAAATGCAGGAAAATCATCCTTGCTAAGCAAGATTTCTCAGGCCAAACCTG	-4.40151	3e-06
CUST_10_PI415900415	BTF3L4	basic transcription factor 3-like 4	NM_001031285.1	424638	CAGTCAACCACTTATGATTTGCTGCTGGAAATACTAGAGCTTATCAATCATTAAACTGAT	-4.39846	1e-06
CUST_303_PI415269069	BTK	Bruton agammaglobulinemia tyrosine kinase	NM_204233.2	374075	AAAGATGCCTTACGAGAGGTTTAACAACAGTGAGACCACAGAACACGTCATTCAAGGCCT	-4.39237	3e-06
A_87_P016399	CCDC46	coiled-coil domain containing 46	ENSGALT00000006331	417432	TTGTGTTGCTACTTCCTCGTACCATTCTCTTCACTCTTACACATGAAGAAAATCCCATTT	-4.38629	4e-06
CUST_15_PI415900383	ADA	adenosine deaminase	NM_001006290.1	419194	CAAAAAGATGTTGCTGAGAAATTGTTTGTTTGGATTCTGGACAGTTGATTGTTAATCCTG	-4.37717	3.8e-05
A_87_P031873	RAD51C	RAD51 paralog C	ENSGALT00000008107	417626	AACATTGTACAAATCACCGAGTCAGAAGGAGTCAACCATACCATATAACATTACACCTCA	-4.37717	1.4e-05
A_87_P010650	GAS2	growth arrest-specific 2	NM_001199470	422970	ATCATTCACACACCGCTAAAATAGCTAAAGGTGTATTGGGGCTTAGTTCATAATTTTGGC	-4.36808	4e-06
A_87_P035091	GDF9	growth differentiation factor 9	NM_206988	404533	TGGAATAATATTGCATTTGAACAGAAGTGTTTTCAACTACCAGATGCCTCTTTTAAGCTG	-4.36203	0.000482
A_87_P018242	GPRIN3	GPRIN family member 3	CR352980	428740	TCCTGGTATTGTGCTGAAATCAACCGTTGGTATGGCTGTGGCTGCTACAGCCCAGAGCCA	-4.34092	1.2e-05
A_87_P037804	AHR	aryl hydrocarbon receptor	NM_204118	373907	ACTTCAACAGCTAAATTAGATTTTGAAAAACTGAGGTTGATTGCACTAAGTACTGGTGGA	-4.3259	5.1e-05
A_87_P009080	CCND1	cyclin D1	NM_205381	396341	AATGCCTCACACATTTCCTATCACAAGTTATCAAATGTGATCCGGATTGTTTACGAGCCT	-4.31392	0.000126
A_87_P008094	WBSCR17	Williams-Beuren syndrome chromosome region 17	XM_415728	417480	AGATGGGCTTTGTCAGATTTAATTGTGGTGGAGGAAGGTGTCCCCGCCGCCAGCCTTCCA	-4.30795	0
A_87_P036663	MCM5	minichromosome maintenance complex component 5	NM_001006243	418058	TTTTTTCTTGAAACTCCAAAAGCTTTTAGTGTGTTTTAAAATAAAAGCTGGTATTTGTAA	-4.28412	1.9e-05
A_87_P027970	LOC417386	pyrroline-5-carboxylate reductase 2-like	ENSGALT00000004614	417386	ATCAGATCGCTTTTTCTCTCCTGAATTTCTGCAGGCTTTGTGCTCAGTGTCTGCAGGAGA	-4.27819	0.001347
A_87_P027261	LOC422147	putative P2Y purinoceptor 10-like	XM_420148	422147	ACATTCTGGTCAAGGAAGGTTTGATGCTGCTGTTGGGGACAGTTTGCCTTACAGCATTTT	-4.26339	0
A_87_P023996	CKS1B	CDC28 protein kinase regulatory subunit 1B	NM_001112806	100134845	TCAGCCCCGGGCACCGTGCTCTGGGGGGTCGGGTTCTCAAAAGCTTCAATAAAAGGATAT	-4.25748	8.7e-05
A_87_P021887	CLSPN	claspin homolog (Xenopus laevis)	NM_001199194	428223	CTTTTCGATAATGGCTTAGAAGAGGAAAACAATTCCTTCCCAGGGGATGAAGAGTCGATA	-4.24864	1e-05
CUST_315_PI415269071	LOC428508	similar to putative BRCA1-interacting protein	XM_426062.2	428508	GCTTCTGAGTAGCTTTTCCTTGTTGATGATATCCACAAATGATTACAGTGGTAGAAAAAA	-4.231	0
CUST_285_PI415269069	JAK3	Janus kinase 3 (a protein tyrosine kinase, leukocyte)	NM_204996.1	395845	CTCTTTTGTAACCGGGTTTGACCAATTTCAAGTAAATGATGGTGGAATTTTGGCAAAAAA	-4.22807	4e-06
A_87_P001158	EXO1	exonuclease 1	ENSGALT00000017486	421505	GCTGTGCAATAGAATGCATTTTTATCACTGTCAAAACTTCTTGGGGACCTCATCAGTATA	-4.22221	0.00017
A_87_P036431	DCTD	dCMP deaminase	NM_001006444	422556	GCTTGTTTCCCAGTGCTGGCGTAGTACTTCCATTTTCATAAATGTTGCCTAAAATAATAT	-4.21929	1e-06
A_87_P036247	SETD4	SET domain containing 4	NM_001030794	418511	CTATGTAGTTGAGGAGAAGGAAGCTTCTTCTAAGGGTGTTTCCAAGCAGGATCCATGTCT	-4.21637	1e-06
A_87_P024213	XRCC2	X-ray repair complementing defective repair in Chinese hamster cells 2	ENSGALT00000010141	420438	CTTTTAAACTTCTGGCAAGCCTTGGTGCTTAGGCCTGATTAGCTCTAGGTAGGTTTTAGT	-4.21637	0
A_87_P023887	COX18	COX18 cytochrome c oxidase assembly homolog (S. cerevisiae)	ENSGALT00000037859	422650	GCACCAGATTCCACGTGGATTATGCCAGTCTCACTTGGACTCTTAAATTTGCTGATAGTG	-4.20761	0
A_87_P003051	ATP10A	ATPase, class V, type 10A	XM_416881.6	418685	GGGCTTGGTCATAGGAGCAAAACATTTGGCAAGACTGTGGGAATTATGACACACATCTGT	-4.19596	1e-06
A_87_P018503	VTCN1L	V-set domain containing T cell activation inhibitor 1-like	CR352572	418554	TGAGCTCAATTTTTAAAGCAAATCTTCACTCAGTTGCTCTCTATTCCTTGCTTTTCTTGG	-4.18144	3.3e-05
A_87_P036648	CCND3	cyclin D3	NM_001008453	419928	AGCTCTCACCTGGCTTACGTGACCAAAATGTCCGTGACCCCCTCATCAAGCACAGGGTGG	-4.17854	1e-06
A_87_P013095	CD44	CD44 molecule (Indian blood group)	NM_204860	395666	AAGTCTGTTGATGGTCTGCATTGGTTTTTGTTTAATTCCTGTAAGGATTAAGGGAAGCTT	-4.16409	3e-06
A_87_P021978	IL28RA	interleukin 28 receptor, alpha (interferon, lambda receptor)	XM_417841	419694	CCTGAGGAAGGATGTGTTAAGATATCAGATGAGGTTACAGAATATCAAAGAATTCCATCA	-4.1468	1e-06
A_87_P023723	PSCDBP	pleckstrin homology, Sec7 and coiled-coil domains, binding protein	BX931951	429052	TCTATTTATTTTCTGTTACCAAAGTCAGTCTTCAGAGACCTTCAATAAAGCAAGAGCTTC	-4.14106	0.000186
CUST_15_PI415900400	CD1C	CD1c molecule	NM_001017412.1	425801	TTCTGCGTTTTATTGCCCAACCACCGCCTTTATTAACCCTCTTCTGGAGATATCTGTGCA	-4.13246	1e-06
A_87_P037248	SMC4	structural maintenance of chromosomes 4	NM_204518	395189	CAAACTCTTTGTCGCAGAGTAGAGACTTTATATGAACAAAGGGGAGAAAAGTTAAATAGA	-4.13246	4.1e-05
A_87_P024012	DMA	major histocompatibility complex, class II, DM alpha	NM_001099353	417050	CGAGAGGGACAACATCTCTGTGGTGGCTTACTGGGTGCCACAGGACCCCATCCCTTCGGA	-4.12673	2e-06
A_87_P022493	MPP6	membrane protein, palmitoylated 6 (MAGUK p55 subfamily member 6)	ENSGALT00000017898	420622	TTCAGATTGTAAACCGGGAAGATCCAAATTGGTGGCAGGCTAGTCATGTCAAAGAAGGAG	-4.11816	2.5e-05
CUST_35_PI406931467	PRDM1	PR domain containing 1, with ZNF domain	AB278131.1	445340	GATAAAGATGAGCTCTATCAGAAGAGCGTCCCAAAGAAGGAGCACAGTGTGAAAGAAATC	-4.11816	0
CUST_20_PI415900425	CD80	CD80 molecule	NM_001079739.1	768950	TTGTACACTCCGTTTAGCTTCCTCAGAAATAAAAGATGTCTTGTATGTGCTGGGAAAAAA	-4.11246	1e-06
A_87_P040491	DOCK2	dedicator of cytokinesis 2	ENSGALT00000003239	427612	GAAAACCTTCCCATCAATCCGCTTTCGATGCTTCTGAACGGAATTGTTGATCCAGCTGTT	-4.10961	3.7e-05
A_87_P025900	DGKD	diacylglycerol kinase, delta 130kDa	ENSGALT00000002654	424747	TTGTCCAAAATTTTGACTTCTGACCAACATTCAGTGGTCATCTCCTCAGCCAAGGTGCTT	-4.10391	0
CUST_302_PI415269071	ASPM	asp (abnormal spindle) homolog, microcephaly associated (Drosophila)	XM_422197.2	424354	GTAGGTATGCAGCAGGCAGCTAAAGGATTTTAAAACAAAACAAATAATTGTCAAACACGT	-4.09823	0.000156
A_87_P037762	LCP2	lymphocyte cytosolic protein 2 (SH2 domain containing leukocyte protein of 76kDa)	NM_204701	395438	GCAGGAAATATTAAATGAGACCCAAATGAAGATCACACACAGGATCAAAGTCTACCAAAA	-4.08971	1e-06
A_87_P036449	SGK3	serum/glucocorticoid regulated kinase family, member 3	NM_001030940	420167	CAGCTTTGGCAAGGTTCTTCTTGCAAAAAGAAAACTGGATGGGAAATATTATGCTGTCAA	-4.08971	0.000334
A_87_P010438	CDK1	cyclin dependent kinase 1	NM_205314.1	396252	CGATGACTTGGACAAATCTACTCTTCCTGCTAATCTGATTAAGAAATTTCTAAACTTTGG	-4.08688	2e-06
A_87_P021602	ASAHL	N-acylsphingosine amidohydrolase (acid ceramidase)-like	BX950518	422641	TCTATTTTGTGTGGAATGTAGGTGTGAACATAATGAAATAAAAATATGCGGCTGATTGCC	-4.08122	0.000235
A_87_P016101	FGGY	FGGY carbohydrate kinase domain containing	ENSGALT00000017683	772383	GAACGGCAGGGATAAATGCCTACGACGAGGCTAATTTCATCTTACTGTACCATCCATTGT	-4.07839	6e-06
A_87_P017760	PDE7B	phosphodiesterase 7B	ENSGALT00000022595	421692	TTGACAAATGGAAACAGTCTCGTAACACTGCTCTGTCACCTCTTCAACGTGCATGGACTT	-4.0671	5e-06
A_87_P036667	PREPL	prolyl endopeptidase-like	NM_001031053	421405	CCTTCCTAACTAGGCAGTACATTAAACTGTGCTGATCATATGCTGAGGCCTGCAAACAGA	-4.06428	0.00021
A_87_P017425	SMIM19	small integral membrane protein 19	NM_001197056	422492	GGAACAGATTGTTTGTAAATATTTGTGTTAACAGAACCAGTACCAAAAAGCGTGGCTCAT	-4.06428	0
A_87_P037382	CCDC69	coiled-coil domain containing 69	ENSGALT00000006945	416268	TTCTGCTGGAGGAGAAGGTGAAGACCTTGCAGCAAGAGAATGAGGACCTGCAGGTGCGCA	-4.06146	8e-05
CUST_443_PI415269071	CD83	CD83 molecule	XM_418929.2	420838	GGGATATGGAATTTTCTTGGGGCATGGTAAATTGATATCGCATTTGCTTTCTTATAATCA	-4.05303	5.1e-05
A_87_P023325	TYMS	thymidylate synthetase	ENSGALT00000024028	421060	ATTTCATTTGACTGTGGCCATTTCAGTTACCATTCAGCTGTTATTTTTGAGTTGTGTTTG	-4.04181	2e-06
A_87_P035667	SEPSECS	Sep (O-phosphoserine) tRNA:Sec (selenocysteine) tRNA synthase	NM_001031158	422808	TTATTTGGCCACGTATAGACCAGAAATCTTTGCTTTAAATCGATGATAACTGCAGGTTTT	-4.03341	1.4e-05
A_87_P018158	ZNRF2	zinc and ring finger 2	CR353109	420678	CACCCTATTTTATGTTCTTCACTTTTACAAGAACAGAAAACATAAACTTCTCTGCACAGG	-4.03062	0
A_87_P036172	SLC7A5	solute carrier family 7 (cationic amino acid transporter, y+ system), member 5	NM_001030579	415832	AAGGTCATGAGGTGTATAAATCCTGAACTCAGTCTTTCTCTTTACAAGGAGTCCTCCTCC	-4.01667	0.000113
A_87_P038047	CD1B	CD1b molecule	NM_001024582	425802	AGCCCAGACCCCACTGTTTTGGGGAATTCGTTGTCTTTTGACAAAGTGTACCTCTCCTCT	-4.00555	8e-06
A_87_P037534	CD247	CD247 molecule	NM_206879	395911	TAAAAGGCGATGCAGGTATTATTCCAAAATGGTAGTTAAGTAAGTCAGTAACATAATGCG	-4.00555	1.5e-05
A_87_P036826	DHFR	dihydrofolate reductase	NM_001006584	427317	TCAAAAATCTGTCTTGGCACAATAAAAACAAGGTTCTCTTTAGTTCTATATGCAACTGGG	-4	2.7e-05
A_87_P017262	GRAMD1B	GRAM domain containing 1B	ENSGALT00000010494	769528	ATTTTACGAGGACTTGAACGGCCGTCAGTATGTGAACGAAGTGTTCAACTTCAGTGTGGA	-3.98616	0.000497
A_87_P007629	TLE3	transducin-like enhancer of split 3 (E(sp1) homolog, Drosophila)	XR_026981	415568	ATTGTATTCCACTGATGGTTTTGGTGGTGGCAATTTTTCTTATTATTTTTCCCCCCTCCC	-3.98064	2e-06
CUST_14_PI406925030	FAS	Fas cell surface death receptor	NM_001199487.1	395274	GTACTGAACACTGACTCAATGTAGTGCTTCAATTACATTACAGTTATGGGATGTTACATT	-3.97788	4.9e-05
A_87_P019505	PTTG1IP	pituitary tumor-transforming 1 interacting protein	XM_418646	420545	TGAGGGCTTACCGAGGGGAGCTGATTTGTTTTTGAGTAATTAAGTGCAGTTGTGGAAATG	-3.97512	4e-06
A_87_P023449	NARG1L	NMDA receptor regulated 1-like	ENSGALT00000027401	418832	CTGCGCCCCACATAACGAGCTTCCTGGATTGGATATGCAATTGCATACCACTTACTTAAA	-3.97237	0.000449
CUST_534_PI415269069	POU2F1	POU class 2 homeobox 1	NM_205472.1	396463	TTTTCACTGTGCAGTGGGATTGGCTGCCAGTGGGGTTTATGAACTGAAAAATGTGATGGT	-3.96687	3.3e-05
A_87_P015125	TSPAN12	tetraspanin 12	NM_001007849	417763	GCCACGCTCCTGAAATATATATTTGTTCCACTGACTACAGCAGTTTGTGGCAAGTGGGTT	-3.96687	3e-06
A_87_P007345	RAB44	RAB44, member RAS oncogene family	XM_417952	419816	TGAATTCCCCCATTAGATGGCAGCAAATGCGGCAATACCTTCATTGCTGTTCCAAGCAAA	-3.96137	0
A_87_P016915	BUB1	BUB1 mitotic checkpoint serine/threonine kinase	NM_001012870	421226	CCTTGCTCTGAAAAACTCCAGAAAAGCTTATTTTACCAGTACCCTTTTTTCTCTATTTTG	-3.95314	0.000174
A_87_P037463	CD40	CD40 molecule, TNF receptor superfamily member 5	NM_204665	395385	GACGAACACTTCCGATGTGATCTGTGAGTCAAGCCGGCGCTCATCGCTGTCAGTGCTGAT	-3.93128	2.8e-05
A_87_P036020	RASSF5	Ras association (RalGDS/AF-6) domain family 5	NM_001008452	419844	GGTTCTGAAACTACTTATTCATATGCAGACAGTGTAAAGGACAACAACAATAAAACTGTC	-3.92312	0.000104
A_87_P023559	TRIM2	tripartite motif-containing 2	ENSGALT00000014996	422399	GATTACATTGATTAGTTGTTCAGCAGTTGATGTCTGACACAGTTGTACAATGTTTGTTAC	-3.92312	0
A_87_P030554	METTL21A	methyltransferase like 21A	NM_001277852.1	424094	GGAGGCACAGTCACAACGATTGACTTTGACTGATACTTTTGTCAATAAGCTGCTGATCCT	-3.91768	2e-06
A_87_P008701	INCENP	inner centromere protein antigens 135/155kDa	NM_205330	396270	TAAATGTGTGTTGTCTGTGAAGAAACTCCTCGTATAGCAGAAAAGACTCATGCTTTGATA	-3.90413	2e-05
A_87_P022345	ALKBH4	alkB, alkylation repair homolog 4 (E. coli)	BX934930	417510	TGCTGTCCATGTCTTGTGATTCAGAGGACACCATCCAATTATTTCCTACTTTCGGTAATG	-3.88792	1e-06
A_87_P008711	BCL2	B-cell CLL/lymphoma 2	NM_205339	396282	GAAATGCAAATTAATGCAGAGTACTCGGTATACACTTTTATAAGCGGACCTGTGTTCTAA	-3.88792	7.7e-05
A_87_P007997	ZFP36L1	zinc finger protein 36, C3H type-like 1	XR_026882	428877	GCGTTTCTGTACCCAAGTTTGGAGTTTTCCTTGCCGAGGTGAACGGGACTGGCACAAAGA	-3.88792	4.2e-05
CUST_44_PI406925030	BIRC3	baculoviral IAP repeat containing 3	NM_001007822.1	374012	GTTGCAGGAAAAGCAAGACTTTCTGGAGTTTTGAGTGTGTTTAGATATTTGTGTAATGTA	-3.86911	4e-05
A_87_P016333	MYOM3	myomesin 3	CR386657	419690	CTTATTGCTTATTGTTTTCCACTGCTGTGCAGGATGTCTGAGAGATGCTGTATGCAGAAG	-3.86107	2e-06
A_87_P008847	CCNA2	cyclin A2	NM_205244	396172	ATAGTAATTTTAAACCTGTGGAGTTCCCACTAATGCTTTCCCAATAGCCCATCAACGTAG	-3.85305	9e-06
CUST_76_PI415269071	DEF6	differentially expressed in FDCP 6 homolog (mouse)	XM_418019.2	419893	TAGATGTCAGTATAAACCAAGAAGTAATAAAGCTTTTGGAGCCACTCACCCATTAACCTT	-3.85038	0
A_87_P023430	RSRP1	arginine and serine rich protein 1	BX932607	419592	AACTTACAGAGAGTATTGTGTCCTCCCACTGAAGTGTTGTGTGCTTTTCTCTAGCAACCC	-3.84771	3e-06
A_87_P037668	BRCA1	breast cancer 1, early onset	NM_204169	373983	ACTGATCTGCAGTTCTTTTTCTGTTGCACAGGAGTTCTTATCAGTACTGATACTTGAGCA	-3.84238	0.002796
A_87_P016967	SARM1	sterile alpha and TIR motif containing 1	ENSGALT00000005687	417568	CACATCTCCTCCAGAGACACGCAGGTGACCCCTTTTGATGTGGGGCCCAATTTCTCCCAT	-3.84238	1.6e-05
A_87_P035658	ZPBP	zona pellucida binding protein	AJ851607	404537	CATTTCAAAATGGAATGTCATAGATTTCAGTTTATGCCCAAATGCATTTCCCATGTATCC	-3.8	8.6e-05
A_87_P036102	ARPC1B	actin related protein 2/3 complex subunit 1B	NM_001030632	416490	GGCTCATCTCCATCTGCTACTTCGAGCAGGAGAACGACTGGTGGGTGTGCAAGCACATCA	-3.79737	5e-06
A_87_P017286	RLTPR	RGD motif, leucine rich repeats, tropomodulin domain and proline-rich containing	ENSGALT00000002815	415666	GCTATTTTGTAAGAAAGAGTGTGGAACTCGATGAAACCAAGTCAATAAATGTCCAAACCC	-3.79474	6.1e-05
A_87_P010049	PATZ1	POZ (BTB) and AT hook containing zinc finger 1	XM_001232641	416963	GTTGACTGGTGCTCAATTTTCATGTGGGACCTGGTACCGGTATAAACACAATCCAGCTAT	-3.79211	0
A_87_P019954	PHACTR3	phosphatase and actin regulator 3	ENSGALT00000007780	770781	TTTGACAAGATTTCACAGGCCATAGAAATTTTCTTCTGAGAAAGATCTGCCCTTACTTTT	-3.78685	0.000808
A_87_P026101	SRRM2	serine/arginine repetitive matrix 2	ENSGALT00000016762	421447	CTACGCACAGAAAGCCTTAACTTTAAGGGATTGAATAAACGCAATACGATCACAACACAG	-3.77637	3.4e-05
A_87_P009198	ACTG2	actin, gamma 2, smooth muscle, enteric	NM_205172	396084	CTGCCCCGAGACCCTCTTCCAGCCCTCATTTATCGGCATGGAATCTGCCGGCATCCACGA	-3.77114	0.000108
A_87_P023675	MCPH1	microcephaly, primary autosomal recessive 1	NM_001105319	100125976	GATGACTTTTTTGGAACTGTTACATCAAAGAGACAGAAAAAAGAGGTAGAAAATACCTGC	-3.76591	0
A_87_P003698	JMJD5	jumonji domain containing 5	ENSGALT00000010182	416583	TTCTGTTTATCCCAGTTAAATACTGGCACTATATACGATCTCTTGATATTAGCTTCTCTG	-3.7633	1e-06
A_87_P023207	FAM84A	family with sequence similarity 84, member A	BX933089	421946	TCTCAGTGTGTGGACAAAGTCTCTCCTGTTGATCGATGTTGACCATTCTAGCAACATGCT	-3.75809	8.5e-05
A_87_P023475	LY96	lymphocyte antigen 96	ENSGALT00000025232	420189	ACTGTTATATTACAAGCATTCTCTGATGATTCTGAGCAGAATATTATCACGTGCTTGAAC	-3.75809	1.8e-05
CUST_161_PI415269069	TM6SF1	transmembrane 6 superfamily member 1	XM_413840.2	415462	GTGGCCTGTTTTGTTCACCTGACTCAAAAAGGGAAAATAAAGATAACTGCTTTCAATATC	-3.75809	0.000444
A_87_P020767	LRRFIP1	leucine rich repeat (in FLII) interacting protein 1	ENSGALT00000006147	428996	GCCCTTCTACACACTACTGTGGGTACACTGGGCGTACAATATCCGTATACCATATAAGAA	-3.75288	0.000119
A_87_P011198	CRYL1	crystallin, lambda 1	NM_001030830	418953	GTATTTTGGGCTATAGAAGGTTCCAATTACTTCCAAGATCAAACCTGTTTCATTAAGAGC	-3.75028	2.5e-05
CUST_414_PI415269071	LPXN	leupaxin	XM_421060.2	423129	CCGTTGGTGCCAGATTAAAAACAAAACAAAACCACCTGTTTCTTAGAAATTGCTATTTCT	-3.75028	2.7e-05
CUST_13_PI415900827	PLK1	polo-like kinase 1	NM_001030639.1	416575	GCCCAGGTTGAGACTGAGCAATCTGCATTTTAATACTGAACTTGTTCTACATGAAAACTA	-3.74509	4.4e-05
CUST_242_PI415269069	CUGBP2	CUG triplet repeat, RNA binding protein 2	NM_204260	374111	GGCATGAAACGCTTGAAGGTTCAGCTGAAACGCTCCAAAAATGACAGCAAACCTTACTGA	-3.73472	2e-06
A_87_P036231	HEATR3	HEAT repeat containing 3	NM_001030569	415734	GTCAAGTCTCCCAGTTTACATTCTCCCTTGTAATTCTGCATCTGTGTGAGTTTGAATTCA	-3.73472	1e-06
CUST_2_PI428668882	IL1RN	interleukin 1 receptor antagonist	NM_001270535.1	100861585	AATACCGGATCTGGGATATGAACCAGCAGTCGCTGTACCTGCGCGATGATCAGCTGGTGG	-3.73213	6e-06
A_87_P035280	BRCA2	breast cancer 2, early onset	NM_204276	374139	TTGCTCTGATGCAGAAAGTAATTGATGAATTTGCTACAAAGAAATGCTCACTTACACCCA	-3.72955	0.001303
A_87_P015752	VCPKMT	valosin containing protein lysine methyltransferase	ENSGALT00000020041	423571	ACTGCCTGAAGAGAGAACCCCATCTGGGGGACAGATGAGCCCGGAGAGCCACTCAATAAA	-3.72955	1.3e-05
A_87_P035701	CARD11	caspase recruitment domain family, member 11	NM_001006161	416476	TTATCATGCGCTTCTGATGAGACCAGATAAGTGGAATCTAGGAGAAATAAAGCGTGAGGA	-3.7218	0.000135
A_87_P008810	HGF	hepatocyte growth factor (hepapoietin A; scatter factor)	NM_001030370	395941	ACCTACAGAAAGCCCTGAAGAACTCAACAGCTTCCATTTACAGAGAGATTTTGGACAGAA	-3.70635	7.7e-05
A_87_P037929	KCNMB1	potassium large conductance calcium-activated channel, subfamily M, beta member 1	NM_204602	395301	TTTCTGCTCGGCAGTAGGAAGTAAATATCTGGCAAAGACTGTTGCTACGTATTAAAGTGC	-3.70635	5.3e-05
CUST_20_PI415900379	PRKCD	protein kinase C, delta	NM_001006133.1	415905	GTTCTTTTGTCCTCACTCCAAAGGAAGTTGCATTAAACTTTTGTTCTTCGCTTTGAAAAA	-3.69609	0
A_87_P021685	POF1B	premature ovarian failure, 1B	BX950330	422268	CTTAGCTCATAGAGTCTATTTTATTATCAGACCGACCTATTATTTACAGCTTTTTGCTCC	-3.69097	0.002619
CUST_464_PI415269069	HMGB1	high-mobility group box 1	NM_204902.2	395724	CGCACTCTCGATGTCTGCCCATTTTTAAGTTAAATATAGCTGTATGGAAAAGTACATTTT	-3.68841	1e-06
A_87_P037004	LOC419429	protein tyrosine phosphatase, non-receptor type 11-like	NM_001030875	419429	TGGCTGATGATGAGTCAGCTTCCGTCTATGAGAACCTCAACATCAAAAGCCCAAAGGTTT	-3.68586	5e-06
A_87_P036432	IRF5	interferon regulatory factor 5	NM_001031587	430409	TCTGACCCAGAACATTGCAGTACCTGGTCTGCTGCTACTCCAGGAGCACATCTGGAACAC	-3.6833	4.7e-05
A_87_P015561	UHRF1	ubiquitin-like, containing PHD and RING finger domains, 1	ENSGALT00000006575	420154	ACCATTCTAACTCAGCTCTTTCCTGGATATGGCAACGGACGGTGATTCCATAAAGCACTT	-3.68075	0.000158
CUST_19_PI415900425	BLB2	Major histocompatibility complex class II beta chain BLB2, (similar to HLA class II, D beta chain)	NM_001044694.1	724083	AATGAATGCAGTGGATACGTTCTGCCGGCACAACTACGGGGTTGGGGAGTCCTTCACGGT	-3.6782	6e-06
CUST_14_PI415900402	TLR4	toll-like receptor 4	NM_001030693.1	417241	CCTCCCTAAGTTCTTCTGTGACCCGTGAGACAAAGCTTTAATAAAACCAAGCTGGATGCT	-3.6604	7e-06
A_87_P022890	DCLK1	doublecortin-like kinase 1	ENSGALT00000027553	418903	TCGTTTGGAAGAGATATGGAGCTGGAACATTTTGATGAGCGTGATAAAGCTCAGCGGTAT	-3.65533	0.003001
A_87_P038041	FANCL	Fanconi anemia, complementation group L	NM_001033941	421202	GTCTATTCCTGAAGTGAACAGCTGAAATTCTTCTCTACCTTTAACTATTTTTGCCAAATG	-3.65279	8e-06
A_87_P009519	ACTB	actin, beta	NM_205518	396526	ACCACACTTTCTACAATGAGCTGAGAGTACCCCTGGAGGAGCACCCTGTGCTGCTCACAG	-3.65026	2.2e-05
A_87_P009490	TEC	tec protein tyrosine kinase	NM_001030372.1	396407	TGCCCGCCAGAAGTTTTTAATTACAGTCGATTCAGCAGCAAGTCAGATGTCTGGTCCTAT	-3.65026	2e-06
A_87_P035545	HBS1L	HBS1 like translational GTPase	AJ851781	421694	CATAGACATATGGCTTCTGGTATTTGGACTGTATGTTCCGAAGGCATTGCATACATTGAA	-3.64773	8.2e-05
A_87_P000444	NFATC1	nuclear factor of activated T-cells, cytoplasmic, calcineurin-dependent 1	ENSGALT00000020648	420815	AATTCATTTGAGCAACATACTTCAGCCATTGTACTACCTGGCTTCCTGTGAGCTTCCTCT	-3.64268	1e-06
A_87_P012687	NCKAP1L	NCK associated protein 1 like	NM_001031339	425499	TCTTCTCCCACCACTGCCCCTTCCTGATGGGCCCTATCGAGTGCCTGACAGACGTGGTCA	-3.63511	0.000746
A_87_P022903	COMT	catechol-O-methyltransferase	ENSGALT00000003148	416783	CAGATGATTGAGTTTGCTGGAGTACAAGATAAGGTAAAACTCCTAGAAGGCCCTTCAGAG	-3.62756	9e-06
A_87_P035821	KLHL6	kelch like family member 6	NM_001031303	424762	AGTGCACCGGCTGCAAATATAAATGAACTCTAATCTTGTTCCACTGAACGTTCATTGTGG	-3.62003	2e-06
A_87_P034193	PLSCR1	phospholipid scramblase 1	ENSGALT00000011008	424883	GTAATCTAATGACACTGTTGTGTTCAAATAAGCACCTTTTGTCTGTTCAGATCAATACTG	-3.61	3.9e-05
A_87_P002153	LOC416197	proteinase-activated receptor 2-like	XM_004944760.3	416197	GATCCCTTCCTCTATTTCTACGTCTCCAAAGATTTTCGGGGCTGGATCCGGGATGCTGGC	-3.6075	7.3e-05
A_87_P019255	CENPE	centromere protein E, 312kDa	XM_420670	422716	CAATAGAAGCGGTCTATTGTAAGCTGCCTTTACCATGGCTACAGTCAGAATCTAGCTACA	-3.6025	0.000554
CUST_111_PI415269069	PIK3AP1	phosphoinositide-3-kinase adaptor protein 1	NM_204350.1	374268	GCATTGTCAACAAAAGTTTCAAGTACCGATGTACAAGGGCTTCACTGGAAAACAGACTTG	-3.60001	2e-06
A_87_P004049	EPFIP1L	re-mRNA 3'-end-processing factor FIP1-like	XM_420295	422319	TAAGTATCTTCCACCTGTTTTGACTTGATATTTCACAACTGTTCTAAATCTCTGCCCTAA	-3.59004	1.1e-05
A_87_P023194	KIAA1462	KIAA1462	ENSGALT00000011883	420476	GCAAGAATTTTAGGCATAGAAATAGCAGTGGAATCTCTCCTTCCAGATGACCACGTTGGG	-3.59004	0.000515
A_87_P037881	SOUL	SOUL protein	NM_204789	395567	TGTGCTGTCTTGTTTACTGTTACCATTTCCCAAAGTAAAGGTGATGATTTGATCGTGCAA	-3.58507	1.7e-05
A_87_P009504	PTPRC	protein tyrosine phosphatase, receptor type, C	NM_204417	386580	TTCCACCTGATGAAAAAAGGTATACTTTTGATGTCGAGAGCATTGGAAACGACAATGCAA	-3.5801	2e-06
A_87_P013562	ECT2	epithelial cell transforming sequence 2 oncogene	ENSGALT00000014916	424983	AAGAGTGGTTCTGGGGAAGCATTCAAATGGATGCCAGAGCTGGAGAGTCCATGTATTTAT	-3.57514	0.000135
A_87_P015425	MYO1F	myosin IF	NM_205254	396187	ATACCGGCAGTAGCTTTGGGACTACGGCGTCGATGCTGCTTTGCAAACACAGCACATCAA	-3.57514	6e-06
A_87_P017900	PRR5	proline rich 5 (renal)	NM_001029980	418237	AGAAAGTGGTTTCACCTTATTTGGGCACTTATGGTCTGTATTCCAGTGACGGACCCTTCA	-3.57514	0.000895
A_87_P036755	TBL1XR1	transducin (beta)-like 1 X-linked receptor 1	NM_001031369	426284	CTCACACCTCTTTTTGCCTCTTGTTTTATACACTGTTAAATGCATGCATGCCCAGGTGTG	-3.57266	8.2e-05
CUST_17_PI415900417	HCLS1	hematopoietic cell-specific Lyn substrate 1	NM_001031401.1	426867	AGTATCTCTCTGTGCCACACTGTGCTCCCACTTATAGCTCAAGCAATAAATTCTTCTGTC	-3.56771	2.1e-05
A_87_P014277	PDCD1	programmed cell death 1	CR390246	424913	ATGGGGATGCTGTGCCCAGTAGGAGCCAGATCTGGCCACGGGGATGAATAAAGGGTTTGA	-3.56524	0.000914
CUST_34_PI415269071	SLAMF1	signaling lymphocytic activation molecule family member 1	XM_423077.2	425300	TTACTTGTATTGGAGCTACAATAATCATCCAGTGAATGAGGGATCCGAGTGGGTGGTGGA	-3.55537	1e-06
A_87_P023401	CASZ1	castor zinc finger 1	BX932690	419452	GTCGCTGCGAGATTACGCCGCCACCACCATGAATGAATTCCTGGGCATGTTTGGCTACGA	-3.55291	9e-06
A_87_P038118	ANKRD1	ankyrin repeat domain 1 (cardiac muscle)	NM_204405	378926	ACTGAACAGGCACATTTCCACTGCTTCTTTATTTGGTTAGAACCTTATTTTGGAGGCAAG	-3.55045	7e-06
A_87_P017706	MPZL3	myelin protein zero-like 3	NM_001252285	419778	GCCATTGGTTGAATGGTCTCCTTCCATGTACGTGGTATATGTTTACTGTCTACTTTGCAC	-3.55045	0.000428
A_87_P031006	GALNT9	UDP-N-acetyl-alpha-D-galactosamine:polypeptide N-acetylgalactosaminyltransferase 9 (GalNAc-T9)	ENSGALT00000003508	416796	TCCTGAAATGAGAGTCTATAATAACACAGTCACTTACGGAGAGGTGCGTAACAGCAAAGC	-3.54799	0.000155
A_87_P036638	HDAC9	histone deacetylase 9	NM_001030981	420599	AAGATGATGGTTCCCATGGTGGACCCAATTATGCGTGAAAAGCAGCTACAGCAGGAGCTA	-3.54799	1e-06
CUST_405_PI415269069	RARRES1	retinoic acid receptor responder (tazarotene induced) 1	NM_204534.4	395209	GAAGTCTCCGCCTGTAGTCCATGGGAAGTGTGTGCATGCTCAAAATAAGAAACAAATCCA	-3.54307	7.1e-05
CUST_20_PI415269069	PPIB	peptidylprolyl isomerase B (cyclophilin B)	NM_205461.1	396447	TTTTGTAAGAAGCACATGCACCAATCGGCCTGTACGGATCGCTGTCTTCGCCTAGAGATC	-3.54062	3.9e-05
A_87_P022245	SERHL2	serine hydrolase-like 2	ENSGALT00000019361	417976	TGAAAAAACAGGAAAGAGTTCTGCTTCTCTGCTTATTTCCATGAGTGCCTGAGCTCAGAG	-3.52592	4.2e-05
A_87_P023562	E2F8	E2F transcription factor 8	ENSGALT00000006406	422978	AAGAGAGTACGAGCACGAGTTTGATTTGGATGGCAAAAGAAATGAAGAAGTGGCAAGATC	-3.52348	1.4e-05
CUST_5_PI415900421	MTHFD1	methylenetetrahydrofolate dehydrogenase (NADP+ dependent) 1, methenyltetrahydrofolate cyclohydrolase, formyltetrahydrofolate synthetase	NM_001039303.1	423508	GCTTTGTCAACAGGCCAAAAATCATTTTGTAACAGAAATAGAGTTGCTGCCAGATTTTTA	-3.5186	2.7e-05
A_87_P036216	TRIM14	tripartite motif-containing 14	NM_001031431	427282	AGGTATCACCTAAAGTGCCTTGCATTGTATTTTTGTACTTGATTCAAACTTGCAAAATGG	-3.5186	0.000109
A_87_P012135	ALDH1L2	aldehyde dehydrogenase 1 family, member L2	ENSGALT00000020714	418078	TGTATAACCGGTTTCTCTTCCCAGAAGGAGTAAAGGCTATGGTGGAAGCTGTGCATCTAA	-3.51372	0.000414
A_87_P037570	UNG	uracil-DNA glycosylase	NM_204189	374010	AAACATTTACAAAGAACTGTCGACTGATATTGAAGACCTCACCCATCCTGGTCACGGCGA	-3.51372	1e-06
A_87_P016242	CHEK1	checkpoint kinase 1	NM_204345	374260	GCGGCATTTCCTGAAAATCAAAGGCAAACTGAGCGACGTGGTCAGCACCCAGAAGGTGTG	-3.50642	7e-06
A_87_P024529	TAGLN3	transgelin 3	ENSGALT00000024814	418420	TCTTAAAAGCTGCTGAAATCTACGGAGTAAGAACAACAGATATTTTCCAGACAGTGGATT	-3.50642	0.00021
A_87_P024553	TCEANC	transcription elongation factor A (SII) N-terminal and central domain containing	BX929875	418636	TGTTTGTAATGCTCACTCACTTTAAGAAGTCATTGAAAAACACAGATAAGAGAAGGTGTC	-3.50399	2e-06
CUST_20_PI428252028	TREM-B2	triggering receptor expressed on myeloid cells-like 2	AM076724.1	768582	AGATGAAAATGTGGAATATGCTATCATTACACACAAGCAGTTACCAAAGAATGACAAAGG	-3.50157	8.2e-05
A_87_P035511	B3GAT2	beta-1,3-glucuronyltransferase 2 (glucuronosyltransferase S)	NM_001031527	428638	CTCCAAATCGAATGCTTTCCTTCATTAAAATCAGACTTAAAGAAATAGCTGTCAAATAGT	-3.49914	0.003182
CUST_56_PI406931467	LCK	LCK proto-oncogene, Src family tyrosine kinase	XM_427615.2	396460	TTCGAGTACATGAAGAGCGTGCTGGAGGACTTCTTCACCGCCACCGAGGGACAATACCAG	-3.49914	0.012195
A_87_P010617	NCAPG2	non-SMC condensin II complex, subunit G2	ENSGALT00000010544	100859557	AGCTGCCACAGAAGAATCTAGCAGTACTGAAAGAATTCTGTATGAATCATCTCAGAAAAT	-3.49671	2.7e-05
CUST_249_PI415269071	CAD	carbamoyl-phosphate synthetase 2, aspartate transcarbamylase, and dihydroorotase	XR_027188.1	428659	AGTTCATCCTCACACCGCACATCATGACGAGGGCCAAGGAGAAGATGGTGGTGATGCACC	-3.48703	1.5e-05
A_87_P015437	SLC25A26	solute carrier family 25, member 26	ENSGALT00000012074	416084	AATCCAATTTCCCAAACATGAAATTTTTCCTGCGTGGAAAATGAGTGAAGTCATTGTGAG	-3.48703	3e-06
CUST_419_PI415269069	RAC2	ras-related C3 botulinum toxin substrate 2 (rho family, small GTP binding protein Rac2)	NM_001201452.1	418044	TTACATATCCTCAGGGTCTTGCCTTGGCCAAGGAAATTGACTCTGTGAAGTACCTCGAAT	-3.4822	7e-06
A_87_P035676	MAL2	mal, T-cell differentiation protein 2	NM_001012555	420280	ATATGTACAGTAACACTGGAGTATATGGATGAAAATGTTTAACAGACTTACCTAAGCAGC	-3.46775	5e-06
A_87_P013049	LOC422177	interferon lambda receptor 1-like	CR406014	422177	CACATAGGCACAGACAGACATCTCTTTGGTAGAGATTTCTTTTTCACTTGCCGGGACCGC	-3.46295	1.7e-05
A_87_P005175	ZC3H12D	zinc finger CCCH-type containing 12D	ENSGALT00000020186	421623	CCACTAAAACTTGTAGCCCGTGGGTCGTGCAGCACTTCACCAGTGCCCGAAGTGGCTTAA	-3.46055	0
A_87_P017160	SCOC	short coiled-coil protein	NM_001114852	422446	TGGCTTTCCTGGATACCTGAAGATTATAAACTTCAGCGATAAGCAGAATTAAGAACATTA	-3.45097	3e-06
A_87_P008865	MYBL2	v-myb myeloblastosis viral oncogene homolog (avian)-like 2	NM_205318	396258	ATTTTTTCCTTCTCTTCCCAGGTTAGATCTGTATTGTAATAAATTGAGTTAACTGCTGGC	-3.44857	3e-06
A_87_P036701	RHOF	ras homolog gene family, member F (in filopodia)	NM_001030660	416848	GAGTTTGTGAGTTGTGGATTGCAGATCTGAAATTCACACTCGAAGGCTCACAAGCACTCA	-3.44857	0
A_87_P010462	RHEB	Ras homolog enriched in brain	ENSGALT00000010005	420434	TCCACTGCAAAGCCTGAAAACAATGGGAATACATTCTACCTGAAGAAGCAAAACTGCCCT	-3.43903	2e-06
A_87_P037020	WDR51B	WD repeat domain 51B	NM_001006232	417889	ATTCTTGTGGTCTTTGCCTTTTCTTTGTTTCATTGCAAGGCACAAAACCATGCAGCTGTT	-3.43903	2e-06
A_87_P030165	MILR1	mast cell immunoglobulin-like receptor 1	ENSGALT00000034655	417417	AGGAGAGAAGCAATTCTCAACCCCTTATCATTTGCCTTGGACTGACCTTGCTACTGTTAG	-3.43426	0.000738
A_87_P024165	SNCAIP	synuclein, alpha interacting protein (synphilin)	ENSGALT00000008552	426796	CATAAAACTGAGAAGACTATGCCGAACTGCCATCTAAGGACTTTTCACCTGCAGACAACA	-3.42713	6e-06
A_87_P036132	USP28	ubiquitin specific peptidase 28	NM_001031496	428246	GAAGCCTGTTTGTTAGGACTATGCAGTTTTCCTAAAAGTGCAATAAAAGCATTTGTTCTA	-3.42475	5e-06
A_87_P037689	BIRC5	baculoviral IAP repeat-containing 5 (survivin)	NM_001012319	374078	GCACGCGATAGAGAACATGGGCCCTTAGGTTCCTCTGGGTCTACGGTGTATGTGCTGTGA	-3.42238	3.8e-05
A_87_P021934	FABP3	fatty acid binding protein 3, muscle and heart (mammary-derived growth inhibitor)	NM_001030889	419557	GAAGTTGATTCTGACTCTCACCATGGGCAACGTGGTCTCCACCCGCACCTATGAGAAGGG	-3.42238	5.6e-05
CUST_16_PI415922305	FUS	FUS RNA binding protein	NM_001001531	414144	CCTTTTTAACCCCAAAACGGTGTCACCCCTTCCGGAAAACCCCAATAAAGAGTTGGGGTG	-3.41527	4e-06
A_87_P024694	ITGB1BP2	integrin beta 1 binding protein (melusin) 2	BX929509	422208	AGAGCACACGGAGCCCCGAGCAGCCCGTAGCTCTCACAAGGGACAAGCAATAAAAACACA	-3.40818	2e-06
A_87_P010123	C12orf75	chromosome 12 open reading frame 75	NM_001145200	771624	TTTTACTATTTTTGCTGTGAAAACTTACTAGGATGAAATAGGCAAAAGACCATTGGGCTG	-3.39638	0.000113
A_87_P008710	EPHA5	EPH receptor A5	Z19058	395997	ATGGAGTGGTGAGGAGTGTTGTATTTTATGTGGCAATCCAGTCCTAGTCTACACTGTGTT	-3.38229	0.000283
A_87_P036830	TMEM263	transmembrane protein 263	NM_001006244	418068	CCATTCCCTTAAGAAGGTCCCTTCTTAAGAACTTGTTCTGACTCTGTCCTGACACTTGTG	-3.37995	3e-06
A_87_P012846	RFTN1	raftlin, lipid raft linker 1	NM_204458	395109	ATTGCAATTTGACCTTGTTTGCATCCCAACTGCTTACAAAACGAAAGAGAAATAAAGTTC	-3.37526	1e-06
CUST_265_PI415269069	CENPF	centromere protein F, 350/400ka (mitosin)	NM_204645.2	395357	ACACCGAACTAAAAGTTGTGGAATGATTATGAAAGAGTAGATCGTCTGTAGAGTTTTCTG	-3.36359	0.001773
A_87_P022893	GPR65	G protein-coupled receptor 65	ENSGALT00000017244	423395	GTTTGGCTCCTGGAAGGTACCGTTAATTCAGTTATACTGATGAATAAAGATGTATTTCAT	-3.36126	0.004385
A_87_P036895	KIF18B	kinesin family member 18B	NM_001030928	419968	TCTCCCCTCTGTCTTCTCTCAGGCTGGAAGATTCTAATTAAAGCTTCTGTGTTCGCTTGC	-3.35893	0.001483
A_87_P036436	ASNSD1	asparagine synthetase domain containing 1	NM_001006509	423983	CGGATTGCAAAACTGGAGAGCAACAATGAAAAAGCATACCACACATGCAGCAGACTGAAG	-3.3566	1.3e-05
A_87_P009773	CYP11A1	cytochrome P450, family 11, subfamily A, polypeptide 1	NM_001001756	414838	AGATCGAAACCAAGCGGGCGGTGGAAGTTGGGACCAAGTTCGACCTCATTCTTGTCCCTG	-3.3566	0.000262
CUST_4_PI415269069	DRAM1	DNA-damage regulated autophagy modulator 1	XM_001234898.1	418095	AAATGTTTTCTAATCATCTCTACACAATATGCACTGTAAAAGTCTACCCCCTTTTCTCCC	-3.3473	1e-06
CUST_19_PI415269069	ANP32A	acidic (leucine-rich) nuclear phosphoprotein 32 family, member A	XM_413932.2	415562	AACCTAAATACAGGAGGCAGTACAGCATGTAGGGTAGAAAGTTTCTTTTCATACACTCAA	-3.34499	1.1e-05
A_87_P017364	PPA2	pyrophosphatase (inorganic) 2	ENSGALT00000017222	422539	TGATATTGATGATGTCAGGAAGCACAAACCAGGTTACCTTGAGGCTACGATTGACTGGTT	-3.34035	2e-05
A_87_P013100	TBL1X	transducin (beta)-like 1X-linked	NM_001159754	426045	TGAGTCCTTTCCCTGGAACCAGCTGCTGCCAGCTTCAGTTGCTTATCTTAGATACATATT	-3.34035	9e-06
A_87_P035988	TNFSF13B	tumor necrosis factor (ligand) superfamily, member 13b	NM_204327	374229	AGTAGGCCTGTGTATCCTTCATGTAAGCCAATTCTGAACCACAGTGGACTGGCATCATAT	-3.32649	0.001844
A_87_P008753	ICOSLG	inducible T-cell co-stimulator ligand	NM_205084	395968	AAGTGGTTCTAAGCCTAGCAGCTAGTTACAGCCAACCAATACTCAGTGGGCCAATAAGAT	-3.32188	2e-06
CUST_15_PI415269069	PRNP	prion protein	NM_205465.1	396452	GATTTTCACGTCGCTGTAACTTAAGTGGAGATACACTTTCAGTATATTCAGCAAAAGGAA	-3.32188	5.8e-05
A_87_P029547	HMGA2	high mobility group AT-hook 2	BU333741	395851	TGGGTCAAGAAGAACTCCAAATCAGGTTTAAGTCATTCACTGCACTGCATATAACAAGAA	-3.31728	0.000592
A_87_P023418	HDHD1A	haloacid dehalogenase-like hydrolase domain containing 1A	ENSGALT00000026831	418655	ATTTCTAGTCTGTGCAAAGAGATTTCACCCTCCTGCACCTCCAGAGAAGTGTCTAGTGTA	-3.31039	0.00011
CUST_539_PI415269069	TOP2A	topoisomerase (DNA) II alpha 170kDa	NM_204791.1	395570	TGGGGCTGAGTGGTATTTCTTAACTGTCTGTAAATATTTTGTGTTTTTCTTGTCGTTCTT	-3.30809	2e-06
A_87_P035595	AKAP8L	A kinase (PRKA) anchor protein 8-like	NM_001031366	426166	TTCGGATGTCCCCAAGGTCCTGATCTCGGTGGGTTTCTGTCCCTCAGCAATAAACACTGT	-3.30122	4.6e-05
CUST_16_PI415900397	PKC	protein kinase C, alpha	NM_001012804.1	417430	TATTATATACCTGAAGATTATGGTATGTTGTTCCCCATAAAGCATGTGGACTAGTGCAGC	-3.30122	7e-06
A_87_P015008	GEN1	Gen homolog 1, endonuclease (Drosophila)	CR389136	421951	GTTTCTCCTGTGCTATGTAAATTGAAGTGGAAACATTCATGATGAATAAGAAGTGTTGTG	-3.29665	0.000324
A_87_P035820	HVCN1	hydrogen voltage-gated channel 1	NM_001030663	416871	TTTTTTCCTGTAGGTCTGAGAAACCTAAGCTGAGAACAGGTTCAGATCCCAGAGTAGGAG	-3.2898	6.2e-05
A_87_P011862	LOC768803	hypothetical protein LOC768803	ENSGALT00000004818	768803	CTCGGACTGTGCCGATTCCCCGCAGAACCGCACGTGTCCGTAACGGGTCTGATTAAATTA	-3.2898	5.6e-05
A_87_P024781	ARHGDIB	Rho GDP dissociation inhibitor (GDI) beta	BX929293	417941	TGCAGTCAAAACCAGTCAGGGGGATGCAGCTAGATGCTGTAACAAGACGTCAGAATAAAA	-3.28524	8e-06
CUST_3_PI415900413	ACTA2	actin, alpha 2, smooth muscle, aorta	NM_001031229.1	423787	TGATGAGGCTCAAAGCAAGAGAGGAATCCTGACCTTGAAATACCCCATAGAACATGGCAT	-3.27615	7e-06
A_87_P036054	SCG5	secretogranin V (7B2 protein)	AJ720943	769742	GTCACAAATATGACCATGCATAGCACTTGCTTTTTCTGTCCTACCAGTAAGTAACTCATA	-3.27615	6e-06
A_87_P013838	TRAF3IP2	TRAF3 interacting protein 2	ENSGALT00000024233	421752	TGCCTTGTACAGCATTATCAGACAGTTAATTCGTACATGCACTATTAAATATGTTTGCCT	-3.26934	0
A_87_P009884	RUBCNL	rubicon like autophagy enhancer	ENSGALT00000027446	418854	AAGCTGGATTCCTCTGTTGGTTGCTCAGAGCCAAGTCTTCAGGTGCATGACTAAGAATTA	-3.26255	1e-05
A_87_P002086	SPECC1	sperm antigen with calponin homology and coiled-coil domains 1	ENSGALT00000007018	417595	CAATTTTTGAGTTGGAGGACCAGGTGGAGCAACATCGTGCTATCAAACTTCACAACAACC	-3.26255	2e-06
CUST_20_PI415900431	PCNA	proliferating cell nuclear antigen	NM_204170.1	373984	CACTTAAAATACTACCTGGCTCCAAAGATTGAAGACCAGCAGGAAGGCTCTTAACTGCAC	-3.24901	2e-06
A_87_P012280	CC2D2A	coiled-coil and C2 domain containing 2A [ Gallus gallus (chicken) ]	CR407129	422830	CCCATGAAGCTTTATTTGAGGAAGGAAGAAGTTGATCAGAGATCAGATGAGAAAGCATAT	-3.24451	8.6e-05
CUST_2_PI415900425	FGL2	fibrinogen-like 2	NM_001079486.1	768821	CATGGTTACAAGCTATGGATGTCAGCAAAAGTGGCAATTACTAAATAGCAGAGTATTAAT	-3.24226	0.000155
CUST_97_PI415269069	SNRPD1	small nuclear ribonucleoprotein D1 polypeptide 16kDa	XM_001235935.1	776411	TTCTGTGGAACTGCTGGACTGTTGCATCTCATGATTAAAATTAAAGTACACTTGGATATG	-3.24226	5.5e-05
A_87_P018481	KNSTRN	kinetochore-localized astrin/SPAG5 binding protein	NM_001031393	426704	AGCTCAACAAAGATCCCGATTTTAACTTTGGCTCCAATGTTCCAGCGGATGGTGTGTTCA	-3.23777	1.4e-05
A_87_P013077	PRIC285	peroxisomal proliferator-activated receptor A interacting complex 285	ENSGALT00000009906	419265	GAAAAACAAGTATAGCCATATCATTCCTCTGTCCCTCCACCTCTCACACTGCCTGGGAGA	-3.23553	0.000147
A_87_P029772	MRPL2	mitochondrial ribosomal protein L2	ENSGALT00000013999	421256	CAAGGGCGGCTGGGCTGGCCGCAAGATCAAGCCACTGCCACCCATGAAGAGCTATGTCAA	-3.23328	0.00019
A_87_P037727	RBBP7	retinoblastoma binding protein 7	NM_204670	395390	TCGGCTTAATGTGTGGGATCTAAGTAAAATTGGAGAAGAACAGTCTGCAGAGGATGCGGA	-3.23328	3.4e-05
CUST_8_PI415900402	SEPTIN9	septin 9	NM_001030701.1	417347	CCTTCATCCAGATGTATTACAATGGCCTTTCGGGGGTTGTAAGCATTATGAGAAATTTAG	-3.23104	0.001609
CUST_358_PI415269071	INPP5D	inositol polyphosphate-5-phosphatase, 145kDa	XM_422567.2	424745	AACCAAAGAACGTCAACAACTTGGAGCTGAACAAAGACAGCGATCAACTTAGCAGCTGCA	-3.22433	1.5e-05
A_87_P016984	PHF14	PHD finger protein 14	NM_001012856	420583	GCATGCGGACAGGTTAGACAGAAAATGGAAACGGAAAAACTACTTGGCATTACAGTCTTA	-3.22433	1e-05
A_87_P020240	B3GNT5	UDP-GlcNAc:betaGal beta-1,3-N-acetylglucosaminyltransferase 5	NM_001113761	424960	TTGTTCATGGTCCTAAAGGTGAAAAGCAAGTGAAAGTTATAGCTGTGTTCCTTGAGAGTG	-3.2221	0.000538
A_87_P023094	IL20RA	interleukin 20 receptor, alpha	ENSGALT00000022493	421686	TGCACAGGTACATTCATGTCAGCAAACAGAAGCATCCAACAAGCCTGGTATGGCACTATA	-3.21986	4.8e-05
A_87_P003511	LOC421110	similar to DNA replication initiator protein	XM_419194	421110	AACGGAGCAACTTCCCTTCTATTCTAGTTAAAAATGTAACTGATGTCAGAAGCATTGATT	-3.21986	0
A_87_P022743	LIPT1	lipoyltransferase 1	ENSGALT00000027059	418697	AAGTTGTTTTATCTTCTGTACTGAAGAGTCCTTATAAAGGACTGAAAAGCAATGCTACTC	-3.2154	1e-06
A_87_P023467	GAAGSD	glucosidase, alpha; acid (Pompe disease, glycogen storage disease type II)	BX932502	416462	TGCCCCTGGAAGTTCCCCGAGTGATGAAGAGAGCAGAAAACCCCATCTACAGCCTGGAGT	-3.21095	2e-06
CUST_467_PI415269069	PTPRF	protein tyrosine phosphatase, receptor type, F	XM_001233493.1	424568	GTGGATGCATAGTGCTGTAGGGGTCACTGTTGTATACAGTCTGTTTTCTATTTGTTAATA	-3.20872	0.000241
CUST_10_PI415900391	OXCT1	3-oxoacid CoA transferase 1	NM_001006578.2	427190	GGTGATTCTATTGTTACCTATGTTAGACCGTGTTTCATATTTTATTGACTTTATCCCTGG	-3.2065	8.4e-05
A_87_P009194	SYT1	synaptotagmin I	NM_205171	396083	ATTTAGCCATAGTTCTAAATGCACTTCAAAGTAAGCCAAAAGAGAACAGCTAGTGACCTT	-3.20428	0.000403
A_87_P037390	IL2RG	interleukin 2 receptor subunit gamma	NM_204527	395199	GTTGTGGAGAGTTTCAAGCCCAACTACAGTGAAAGCATCTGCCACGTGAGCGAGCTGCCC	-3.19319	2.3e-05
A_87_P021872	ZNF423	zinc finger protein 423	ENSGALT00000006188	415738	TCATTGCCCTGAAGTATTTTCAGATGAAAACTTATTGCTCTCACACATTCATCAAGCCCA	-3.19319	1.9e-05
A_87_P036388	ASB9	ankyrin repeat and SOCS box-containing 9	NM_001006262	418625	ATTCATTGGCCGCTTTAAGATGTCCATCTCTACTCTTTCCCTCCTGTTGAAGGGGGAAAA	-3.19098	2.2e-05
A_87_P023441	TSC22D3	TSC22 domain family, member 3	NM_001077234	768091	GCGTGTACCACTCCCCCATGGAGGTGGCTGTCTATCAGCTGCACAACTTCTCTATCTCCT	-3.18877	2.1e-05
A_87_P036379	CKAP2	cytoskeleton associated protein 2	NM_001006274	418882	TTTAGTTAGCTGACCATGAATAATGTCACTAACCTACCTTATGTCGGTTTCCGTTAGTCT	-3.18656	0.000183
A_87_P008886	CCNB2	cyclin B2	NM_001004369	415400	ACCCTAGGCAGATGTGTTCTGATGATATATGCACTTTGTGTCATCCTCATTTGCCTACTG	-3.18435	2.1e-05
A_87_P037387	FMO6P	flavin containing monooxygenase 6 pseudogene	NM_204579	395267	GACCTCTCTCAGCTGTGGCTCATGACACAAGTATAAAAGTGTCAGCTGGTGATTCTATCT	-3.17774	0.000191
A_87_P023969	MSANTD1	Myb/SANT DNA binding domain containing 1	BX931348	422877	GGGACCACAAGATGTCATTTTAAACTCCATGCCTGATATGAATAGTACTCTAATGTATGA	-3.17114	4.6e-05
A_87_P036178	TRIM39	tripartite motif-containing 39	NM_001006196	417041	AAGTGTTGTCTGCTAAATCCTGGATGCAAACTGCAGAAATAATAAGAAATCCGCCCTTTT	-3.17114	0.000126
A_87_P019602	FANCE	Fanconi anemia, complementation group E	ENSGALT00000004046	419891	CGCGCCAGCACAACAGGGATCCAATGTGTGGCCATAAAAGCCAGGCTTGTTTTTTAATGG	-3.16894	3.4e-05
CUST_13_PI415900427	KIFC1	kinesin family member C1	NM_001081698.1	417037	TTTGTAATGCCCCTTCTAATAAAGAACCCCCAGCGGTGGGGGCGCACTTCCGCTTTTGCG	-3.16017	1e-06
A_87_P017086	LIMD1	LIM domains containing 1	ENSGALT00000019332	420701	CTGCCTGCTGGGAATGTTCCATCAGTCTACTAAGTGATTCCTGACAAGCACATTTCATCA	-3.15579	4.5e-05
A_87_P009322	HMGCS1	3-hydroxy-3-methylglutaryl-CoA synthase 1 (soluble)	NM_205411	396379	GTGGCATCTGTTCATAGTGGAGAAATTCATTCACAGCCTGTCTCAAATTAACTGCCGGAA	-3.1536	3e-06
A_87_P010001	PCCB	propionyl Coenzyme A carboxylase, beta polypeptide	ENSGALT00000001847	768706	ATGCAAATACTTTCTGTCATTTGGCAGTCTACTCTGCAGTAGTATTTCATCTTGATTTTG	-3.14269	3.4e-05
CUST_20_PI415900406	SH3BP5	SH3-domain binding protein 5 (BTK-associated)	NM_001030989.1	420682	CCTCCTTGTGCCCGTCCTGATTAATGGGAATATAAATATTTATATATGAACTTCTAAGTG	-3.14269	8.3e-05
A_87_P023557	THEM2	thioesterase superfamily member 2	BX932290	421006	GCCTAAAATTAATGCCTATTTGGGGATGAAAAACAGCACAATAGCATGAGAATGCATCTG	-3.14051	4e-06
A_87_P036847	DEPDC1B	DEP domain containing 1B	NM_001006576	427152	TGTCTTCGTCCTTGCACTTCTTATCAGTAATCATTGCTTAAGTAAATGTGGTGCTGAAGG	-3.13616	2.3e-05
A_87_P031051	P50	dynamitin	TC425687		ATGCAGAAAGAACAGCGCAAGAGGAAAGAGAAGAGAAGGAGAGATATATAGACAAAATAA	-3.13399	0.000953
A_87_P036201	TXNDC5	thioredoxin domain containing 5 (endoplasmic reticulum)	NM_001006374	420867	TCAATCTAAAAATGTGCAAGGGTGAAAAATCCACAGTGGAAGCTAAGTGTTGTACTGGCA	-3.13399	0.000365
A_87_P016282	MBNL3	muscleblind-like 3 (Drosophila)	NM_001163338	422233	CTGTAGTGCCTGTACGTGCTTTAGAGATGTGCATAATGCTACTCATTTTAGTATGTTACT	-3.12965	2.4e-05
A_87_P017108	PPP2R3A	protein phosphatase 2 (formerly 2A), regulatory subunit B'', alpha	ENSGALT00000001834	424733	TGTAATCAGTGTCTGTCAAACTGGATAGCAGTCAGTCCCAAGATGCTTAGGGACAGTTAG	-3.12965	0.000107
A_87_P024188	APITD1	apoptosis-inducing, TAF9-like domain 1	NM_001204932	771417	CAACTCCCTGCAAAGGACAATTTAATTTCTCCAATAATTGTTTGACCTCTTCCTCACTTC	-3.12531	3e-06
A_87_P037175	XPO4	exportin 4	NM_001012947	428081	CCCACTGGTTTAAAATGAGTGTCCAGATAAATGTGCAGATTTCTTTTCTACCCAGAATTA	-3.1145	5.4e-05
A_87_P011336	CCDC12	coiled-coil domain containing 12	NM_001006353	420402	GTTTTATAATTGACAAAGTTTGTTGTAACAAATATTTTCATAATAAAATTATTCCACCGT	-3.10588	4e-06
A_87_P024220	PINLYP	phospholipase A2 inhibitor and LY6/PLAUR domain containing	ENSGALT00000028225	426893	TTTCTTGTGTGCAAATTTTGTTTTCAAAATAGCTCTTATGATTTTACAGAATAAAGACAT	-3.10588	0.004123
A_87_P013326	KIF2C	kinesin family member 2C	ENSGALT00000016462	424583	GCAATGATTTCTCCAGGCATGAGTTCATGCGAGTACACCTTAAACACACTGAGATACGCT	-3.10372	0.000701
CUST_151_PI415269071	PNN	pinin, desmosome associated protein	XM_421253.2	423338	ATAACATCTGTTGCTGTGTTCTGTACATGTGCAAATAAATGTGGCTTTGTAGACTACTCT	-3.09942	0.001874
A_87_P016112	NBEAL2	neurobeachin like 2	CR386993	425984	CATCCTGGTGGGCTACATCCTGCTGCAGGACCCCCAGCTGCACTCACTCGCCTATGTGAA	-3.09728	0.00054
A_87_P017856	GPR23	G protein-coupled receptor 23	CR353562	422149	CCTCCGAGTAACTCCAGAAGTTAAATGAGTTAGCTGCACTCTTTTCCTCATTACAGCAAT	-3.09513	8.5e-05
A_87_P022177	JPH1	junctophilin 1	ENSGALT00000025239	420190	GAGCGTTCAAATGGCATGAAATATGAAGGAGAATGGCTAAATAACAGGAGGCACGGATAT	-3.0887	1.1e-05
A_87_P023242	FGD3	FYVE, RhoGEF and PH domain containing 3	ENSGALT00000008413	415989	TGAGGAACAAGAAACAGCAGAAGTGCCAAAGTTGGAGTATATGGATGTAAACAAGTGTAC	-3.08656	2e-06
A_87_P019756	TNFAIP3	tumor necrosis factor, alpha-induced protein 3	XR_026935	421684	CAGGCAGAAAAGCCTTTTGTCTTAGGCTCCCGTTTTGAAGCCAAAGCAACTTTCTTCTCT	-3.08656	0.000174
A_87_P036125	MTR	5-methyltetrahydrofolate-homocysteine methyltransferase	NM_001031104	422069	CATAAAATATCATGGCAGGAAAGTCTCATTTTTCTGATCTCTAACTGTAAAGAGAAGACC	-3.08442	0.002498
A_87_P031290	SDHAF2	succinate dehydrogenase complex assembly factor 2	ENSGALT00000021716	426015	CTCCTCCCTCAGACTCTCAGGGCGTGACCAATAAAGCTTGCCAGCTCCTGCTACAAGTGA	-3.08442	0.000253
A_87_P008303	SMC6	structural maintenance of chromosomes 6	ENSGALT00000026569	421950	GAACTACAGATAAAAATACGAAGAACAGCTGCAGAAATAGCAGATCTTGAGAATGTCGAT	-3.08442	0.000379
A_87_P029164	TIMM8A	translocase of inner mitochondrial membrane 8 homolog A (yeast)	A_87_P029164		ATGTGACCCTGTAAATAACTCTAAACGGGAACGAACAAGCCGTTCCAGACGGAACAAAGA	-3.08442	0.003529
A_87_P010003	MSC	musculin (activated B-cell factor-1)	ENSGALT00000030884	420179	ACCCAATGGAATGAAACTAATTCCTTTGGTTATGCCTTGACGTGCCACGTGTAAGGATGT	-3.08228	0.001491
A_87_P035084	XK	X-linked Kx blood group	NM_001034822	427991	AGAGTGGACAGAGGGGTTATTGGCTTATGCACTATTTTACCCTTCATATTTGCTGCTTGT	-3.08228	0.001035
A_87_P035225	BUB1B	BUB1 mitotic checkpoint serine/threonine kinase B	NM_204403	378922	TTGGGACTAAAAGACGTACTTTATTCAGTGCAACAGAACTTGGGATGAAACAACCTCACT	-3.07801	1.8e-05
CUST_7_PI415900395	HNRNPH3	heterogeneous nuclear ribonucleoprotein H3 (2H9)	NM_001012592.1	423686	CTGTCACCTGTTTTGCTAGTACTGTGTTATATATGTAATAAATGTCTTGCTCTGGGAAAA	-3.07375	7e-06
A_87_P030446	LOC112532301	threonylcarbamoyl-AMP synthase-like	XM_025149962.1	112532301	TTGGACTGCAGACTTCATGCCTGCTTGTATACTCCCTTCTACAACACTCAGATCTGTGTA	-3.06737	0.003595
A_87_P021104	LAO	L-amino-acid oxidase precursor	NM_001099351	417039	GAGCGCTTCCAAAATCGCCTTGGCATGCACGGAGAAGTTCTGGGAGAAGGACGGCATTCA	-3.06524	0.013336
A_87_P035546	ZADH1	zinc binding alcohol dehydrogenase, domain containing 1	NM_001031195	423244	AGTAGCCAGGAACTTCTCCAGGAATTTTTCATTTACGAGTATAAGCTTAGCTTGACAGTC	-3.0504	6e-05
A_87_P011132	SFR1	SWI5 dependent homologous recombination repair protein 1	CR524118	770846	TCCAAATTTGTTCCCGCTGCCAGTCAGTTAATGACAGCATTTTGCAAGTCAGGTAAAGAT	-3.04829	0.000337
A_87_P011913	LOC420374	zinc finger protein 777	ENSGALT00000007889	420374	ACGGCGCATCAGGGTCCACCTGGACTATGAGGCTGGGCAAGTAACCTTCTACAACACTGA	-3.04407	3e-06
A_87_P036683	SNRPA1	small nuclear ribonucleoprotein polypeptide A'	NM_001005823	415523	AAAGGATATTGCCAGGAGATCAAAAACCTTCAATCCAGGTGCTGGTCTGCCAACAGACAA	-3.03774	6.4e-05
A_87_P011134	C33H12orf10	chromosome 33 C12orf10 homolog	ENSGALT00000022117	426187	TGTGAGAGCACAGAGCAGACAGAGAGGCTTTTAGGATTCAGTGCTCTGAAGCCTGGCCTG	-3.03564	0.00018
A_87_P015357	LOC420030	zinc finger protein 862-like	CR388594	420030	GCAAAGCAATGATGTGTTGTGATGGCCAGGCAGAAAGGAACTTCTAAATGCATCATTGTG	-3.03564	0.000126
A_87_P036478	ASNS	asparagine synthetase	NM_001030977	420574	CAGACTTGGCTACCATCGTGCTAGACAGTAGTCTAGTTTAACATCCGTCTTGACAAGGAA	-3.03354	4e-05
A_87_P009324	COL17A1	collagen, type XVII, alpha 1	M60172	396503	CAGCATGGCCTGCTGTGACATGCACAGGGACAGAACTGAAGCACTTTTCTTAAATGTAAT	-3.03354	8e-06
A_87_P023821	ADCY1	adenylate cyclase 1	BX931691	420788	GACAGGAAGGCTAAAAACAAAGCTAACCTTGTACAATACCTTGAGAAGATGATCGATGAA	-3.03143	0.007876
A_87_P035951	DERL3	Der1-like domain family, member 3	NM_001030666	416934	AAGTCACTTCTGGCCTCTGTACAAAGACTAATGCTCTCTGCTCTCACAGTTGTGAGACAT	-3.03143	0.000145
A_87_P037103	ELF1	E74-like factor 1 (ets domain transcription factor)	NM_001006269	418828	ATTTTGTGACTATGAAGCTTAACAATCTTGCTTTCTACTTCAGATTATTTTGTAGGGGGG	-3.03143	2e-06
A_87_P036828	MYO1C	myosin IC	NM_001006220	417555	GGGCTGGCAAAACAGAGGCCACCAAGAAGATCCTGCAGTACTATGCTCGTGACCTGTCCA	-3.03143	1e-06
A_87_P023661	ARMET	arginine-rich, mutated in early stage tumors	BX932087	107048996	ACGTGTGCTGAAATACCTGTGAGGTCACTGATTGCTAACGCAGCTTCTAAACGTTCTGTT	-3.02514	5e-06
A_87_P012815	ERCC6L	excision repair cross-complementing rodent repair deficiency, complementation group 6-like	ENSGALT00000006172	422135	GGAGAAGGATGCAACTGTAGGCGAGAAAGCACTGGGACTTAAGATATCTGAGAACCTAAT	-3.02304	0.000305
CUST_16_PI415900415	SERBP1	SERPINE1 mRNA binding protein 1	NM_001031293.1	424706	GATGTAAATTTGCCTCTTTCAGTCCATTCGTGTCAAGAACTAAAACTGTGAACATATATC	-3.02304	7e-06
A_87_P013563	RNF152	ring finger protein 152	CR391296	420909	ACTGCATGCGTCACCATAATCATTTATCAAAGGGACTGTAATTTATGGCAGTTTTTGTTG	-3.01885	0.017347
A_87_P007958	CDC45	cell division cycle 45	XM_415070	416776	CAGAAGTTCCATTTCATTTTAGTCGTATGAGGTGCTATTATATTTAGACTTATCCTGCTG	-3.01676	0.001589
A_87_P038194	EZR	ezrin	NM_204885	395701	TTCTGTTGGAATAATACACTACTGTGTTTGTATTCCAGTTTCATAACTGATCGGTTCTAG	-3.01676	0.000363
A_87_P022712	KNL1	kinetochore scaffold 1	BX934169	423007	CCTTTGATGCTGCAGACCGTTTTTGCCCATCTTTTGAACAGAAGGAAGATGCTACTACAG	-3.01258	0.003456
A_87_P024616	NUDT15	nudix (nucleoside diphosphate linked moiety X)-type motif 15	BX929709	418858	AGTTGTAGCAGTGTGCCCAAGGGAAAATGATTTGTTTAAGCAACGGTCCTGGTTTCTGCA	-3.01258	5.9e-05
A_87_P035946	GSDMA	gasdermin A	NM_001031361	426132	CGGGGGTCGTTCTGCGAGGGCCGACTGAAAGGGAACGACCCGATACGATTAAAAAGCAAT	-3.00841	0.000689
A_87_P030583	ZNF516	zinc finger protein 516	XM_419095	421009	CAGGGCTACTTTCTTCGACCTGATCACAAAGGAAGTCTTCATGTTTTAAACAATTAAATA	-3.00841	1.5e-05
A_87_P023142	CZH5ORF63	chromosome Z open reading frame, human C5orf63	BX933223	427125	TGGCTTTTCATTGATATAAATGGCTTTTCATTGAATAAATGTTGCTCCATAGCAGCAGAG	-2.998	0.007418
A_87_P009535	PEPCK-M	phosphoenolpyruvate carboxykinase	NM_205470	396457	TGTCCAAACGGCAGCTTCCCATTGGCTGTGCTCATCTCAATGGCCTATCAGAGCCGCCCG	-2.998	5.7e-05
A_87_P008696	RUNX1	runt-related transcription factor 1	NM_205227	396152	TAACGAGTTTACTGCATCTTATGGACGTGTTAACTATAAGGAAGTATAGGAAGATTCCCA	-2.99177	5e-06
A_87_P017943	LOC419322	uncharacterized LOC419322	CR353428	419322	GCCTGGCCTGGCATAGGCAGTGGAAAGCTCTTGAATTATTTTAAGCAGAGGACAAAAGTT	-2.98349	0.001005
A_87_P009524	P2RY5	purinergic receptor P2Y, G-protein coupled, 5	L06109	396118	AAACCAACCTTTTGGTTTCAGCCTCGGTTACGAAAGCCCAAAGACTGGTTTTGTCAAGTC	-2.97935	5.4e-05
A_87_P037380	LOC415472	hypothetical LOC415472	ENSGALT00000010326	415472	AGTCTACTTTAGCTCTGAAGCTGGAAGTAAAAGTGCTCCATGAAGGCTCGGATTCTGGAT	-2.97111	0.004031
A_87_P003168	RBM38	RNA binding motif protein 38	XR_026659	768866	ACGATTGGATACTGTTATGGAGTCATGTTTGCTTGGCTGCAGTGCATTAGGGCGTATCAA	-2.96905	9.2e-05
A_87_P021795	FABP5	fatty acid binding protein 5	NM_001006346	420197	TGAAAACGGAAAGCACCTTCAAAACTTCACAGTTCAGCTTCAAGATTGGTGAGAAGTTTG	-2.96699	6.5e-05
CUST_17_PI415900383	RFC3	replication factor C (activator 1) 3, 38kDa	NM_001006276.1	418907	GTGGTTTCTTGCTTCAAAAGATCTCACCTGCTCAATGAAGAAGTTTAAAATCCCAAAAAA	-2.95468	2.9e-05
A_87_P011243	FAM107B	family with sequence similarity 107, member B	CR523971	426376	ACTTCAGTGATTTGAAAATGGCTTTCTTACTTGGACCACTTCTGCCTCTAAGAAGGCAGT	-2.95263	2.2e-05
A_87_P013842	HIVEP2	human immunodeficiency virus type I enhancer binding protein 2	CR390931	421672	GTGAATTATAATTATGTGAAACCAAGTTTGTATATTGACTTACAATACATTTAAGGAGTG	-2.95263	0.000104
A_87_P038156	TP63	tumor protein p63	NM_204351	374269	ATGAAATGCTACTGAAGATCAAAGAGTCCCTGGAACCTATGCAGTACCTTCCCCAGCACA	-2.95263	0.001502
A_87_P036641	CAMK2D	calcium/calmodulin-dependent protein kinase (CaM kinase) II delta	NM_001039300	422688	TTCCACCTTTCTGTGTTGTCACTAATCAAAAGCAGTTCTTAAACATTTTGATGTTGTTGC	-2.95058	5.3e-05
A_87_P032536	LRRK1	leucine-rich repeat kinase 1	ENSGALT00000011565	415520	TACCAGGCCTACGAAGAGCTGGGACGGCTTGAAACTTGCATGAGGAAGACGGAGGTAGTG	-2.94854	0.000271
A_87_P024647	PTS	6-pyruvoyltetrahydropterin synthase	ENSGALT00000012745	374144	TACCCAAGACATTCCGGTTTCATAAAACCACAGTGCAGTCTGCAAGTGTACCATGTTAAA	-2.94854	1.1e-05
CUST_250_PI415269069	U2AF1	U2 small nuclear RNA auxiliary factor 1	NM_204655.2	395370	GCTGCTTGTCCATGAATATGATGTATGTTGAGACTGTAAAACCAAATGGAGAAAATTTGT	-2.9465	5.7e-05
CUST_85_PI415269069	LRPPRC	leucine-rich PPR-motif containing	XM_001234902.1	421403	CAAGAAAGTTGCCAGAGAGGTATGCAACTGTAACTTCAATTAACTGTGTTATACTTTGTT	-2.94241	0.000792
A_87_P035265	CDKN2A	cyclin-dependent kinase inhibitor 2A (melanoma, p16, inhibits CDK4)	NM_204434	395077	ACGAAATGTAAAATTGGACTGTTACGTTCCACTTAAAGTTAAAGTGTAAAGGGATCCGTT	-2.94037	0.011892
A_87_P023570	METRNL	meteorin, glial cell differentiation regulator-like	ENSGALT00000002154	417332	AGAAGAGCAAGAATCCGTAATTCACGTTGGCGTCAACAAACTGTACAGGCAGAAGAGCAA	-2.93834	0.002303
CUST_485_PI415269071	SNX4	sorting nexin 4	XM_004942954.3	424260	CCTTGCTAGTTGTACTAAATTTAAGAAGGGAACAACAGTTCTTGTAAGTTTTGTGCCAAA	-2.9363	0.000952
A_87_P013937	LOC771504	uncharacterized LOC771504	ENSGALT00000034019	771504	CCAATGGGACGGAAAGTTTGCTGTAGCAGGGAGGTGAAAACCGAAGTATTATCGAGTAAT	-2.93223	0.001709
A_87_P023513	PDDC1	Parkinson disease 7 domain containing 1	NM_001199566	423020	CTATCTGTGCAGTTTGGACATGGTGTTGCAAGCTTTGTGTTGTGCCACCAATGAGGATAA	-2.92817	0.001278
A_87_P030553	SYT15	synaptotagmin XV	ENSGALT00000003182	423614	GAGCTGGTACAGACATTCTTACATAGAAAACTCAGTCAATTGGTGGAAGCCCTTAGGATC	-2.92614	0.00119
A_87_P038099	TSKU	tsukushi, small leucine rich proteoglycan	NM_001005346	419088	CCACCCAAAAATAAGACCATACGACTGAGAGTGTTGTCCATACACTTCTTGAACTGTGGC	-2.92411	0.000337
A_87_P036584	MTHFD2	methylenetetrahydrofolate dehydrogenase (NADP+ dependent) 2, methenyltetrahydrofolate cyclohydrolase	NM_001031360	426126	TTTTGTTCTCACAAATGCTCAGTCAGCCCAGACTGTGCTCTGAAGTGTTTCACTCTGTGA	-2.92209	0.001467
A_87_P014987	TTC27	tetratricopeptide repeat domain 27	NM_001012567	421462	AGGGACCAGGGCTGAAACACAGACCAGATTTCGTGACTGGAAAACAAGAATGACGTATTT	-2.92209	9.5e-05
A_87_P021478	THYN1	thymocyte nuclear protein 1	NM_204287	374161	GGCATTGTCAAGATTGTAAAGGAAGCATACCCTGATCACACACAGTTCGATCAGAAGGAC	-2.92006	1.8e-05
A_87_P021494	VDAC3	voltage-dependent anion channel 3	ENSGALT00000029612	426793	AACAGAAGTCTCCATGGAGGATCAGTTGGCTGAAGGATTGAAGGTTGCTCTTGACACTAT	-2.91804	5e-06
A_87_P035014	FOXP1	forkhead box P1	NM_001024827	416092	GTGAGATCAAACGGCGAGACACCTTCAGTTGAAATTGGGGCTGCAGATTTAACACATCTT	-2.91602	0.005919
A_87_P024038	NMRK1	nicotinamide riboside kinase 1	ENSGALT00000032816	427257	CCAGCAGATACACCTGGGTACTTCGATGGACATGTGTGGCCTATGTACCTGAAATATAAA	-2.91602	6.1e-05
A_87_P036346	CDR2	cerebellar degeneration-related protein 2, 62kDa	NM_001030642	416621	GGGAATCCAAATGTTGTAAATATTTTTCTAAGCAAATAAATAAGCCAGTCAAGCTCCACG	-2.914	0.000306
A_87_P036671	PARPBP	PARP1 binding protein	NM_001030763	418092	CAAGGTCTGTGTTGATTTGCCCAGTAAGATACTACTTTCGGTTTAAAAGGTGGTTTTCTA	-2.90996	0.014145
A_87_P018864	S1PR1	sphingosine-1-phosphate receptor 1	CR338755	424462	TTGTTCATCCTGCTTTTACTGGATGTGGGCTGTAGAGTGAAGACATGCCCGATCCTATAT	-2.90795	0.0009
A_87_P016540	TFG	TRK-fused gene	CR386351	418391	AGGTAAAAACTAGATATGATGTATTATAAATTGTAATGCTCACATGGAAAGCTAATAAAA	-2.90593	2.3e-05
A_87_P021233	TRAF1	TNF receptor-associated factor 1	XM_415406	417123	AGCATGCTATTGCACATGAGGGCTGTGATTATGTCACTGAGCAGCCCAAACTTTGCTTTA	-2.90593	0.000161
A_87_P022331	SETBP1	SET binding protein 1	ENSGALT00000002566	416376	GTTTCACAAAAAGGTTGGAAAGCTCGGGGTCTTGGATAAGAAGACTATCAAAACCATTAA	-2.90392	0.000338
A_87_P025677	TCFL5	transcription factor-like 5 (basic helix-loop-helix)	ENSGALT00000009040	771446	TTTGATAAGCTCTGGGAGTGACTTCCAAAACTGTAACTTGTAAAAACACATAAATAGAGC	-2.90392	0.000112
A_87_P009497	TGFBR2	transforming growth factor, beta receptor II (70/80kDa)	NM_205428	396399	CGGCATTGTGTCATAGGAGGAGCTAAGTCTGTTAGCACTTCTCAGGAATGAGATTGAGAT	-2.9019	1.3e-05
A_87_P021548	TEX30	testis expressed 30	ENSGALT00000027242	418767	AAATCCATTGGATTGATAAGGCAAACCATGGGATGGCAGTAAAAGGCCGAACAGAAGATG	-2.89989	9.1e-05
A_87_P023789	SFXN5	sideroflexin 5	ENSGALT00000025934	422954	CTGGTTCTACCTCCAATTATTATGTCCATACTGGAAAAGACATCACTCCTGAGGTCCCGT	-2.89788	2.5e-05
CUST_473_PI415269071	PASD1	PAS domain containing 1	XM_004940851.3	422384	TGTTAGGGAAAGGCAGATGCAGTCTGACTACAGCCAGGACAGGAGCCTCAGGATGCTGCT	-2.89588	2e-06
A_87_P009139	PRSS3	protease, serine, 3 (mesotrypsin)	NM_205385	396345	CTGGCTACAATTCCAACACACTGAACAATGATATCATGCTCATCAAGCTTTCCAAAGCAG	-2.89387	0.000389
CUST_18_PI415900397	FAM65B	family with sequence similarity 65, member B	NM_001012865.1	421003	CCCAGGCTTTGATTGTGTATGCTATGAATATGAAGGTTTGAAATGAAGTACCCAATAAAA	-2.88986	0.000363
A_87_P037915	RGS19	regulator of G-protein signalling 19	NM_204229	374070	TGCGAGGAGCTCAAAACCGAGTGCAACAAACACACCATCGATGAGAAGGCCAGGACCATC	-2.88986	0.001582
A_87_P018603	GNB1L	guanine nucleotide binding protein (G protein), beta polypeptide 1-like	NM_001012793	416781	ATCTGTATCAGTGTAAAATATCACTCTTCTGTGAGAACATATACTCATTAAACCACCTCC	-2.88786	2e-06
CUST_5_PI415900425	HMGN5	high mobility group nucleosome binding domain 5	M26675.1	422278	AGATACCAAAACTAATGAGGCACCAGCTGCTGAAGCATCTGATGATAAGGAAGCCAAGTC	-2.88386	7e-06
A_87_P035415	LAMP3	lysosomal-associated membrane protein 3	NM_001146132	424961	TGAAGAACGTGACTGTGCCCCCATACAACCAAATCACAACACATGTGGACACAGTTACAA	-2.88386	4.3e-05
A_87_P037806	NKX6-2	NK6 transcription factor related, locus 2 (Drosophila)	NM_001199548	395591	AAAGGACACTTGATTTTAAATTGGATTAATACTGTCGTCTCCACACGGGTTGGAAAGACT	-2.88186	0.00047
A_87_P018608	APTX	aprataxin	ENSGALT00000003023	395173	TTGTTAACTGGAGTGGGAAACAAGATACGGGAAAACATAACGTATTAACAGCAGCATATT	-2.87787	0.001407
A_87_P008718	FOXC1	forkhead box C1	NM_205006	395856	ACCAAACGCCACAAAGTGTTTCCCCCTACCCCCGGGAAGGGTCGTTAACACGGACTGAAA	-2.87787	0.002022
A_87_P008703	CTCF	CCCTC-binding factor (zinc finger protein)	NM_205332	396274	TGCTAACGGTGAGGGGGAGACACTGGAACAAGGGGAACTTCAGCCACAAGAAGATCCCAA	-2.87388	1.1e-05
A_87_P036588	MCM6	minichromosome maintenance complex component 6	NM_001006527	424295	TCAACATTTGGGTTTGTTATTGTTACTGCCATTTCAAGGCTCAGCCTTTTGGTTCCAACA	-2.87189	0.000754
A_87_P035521	LOC431454	RAS protein activator like 1 (GAP1 like)	ENSGALT00000023224	431454	CAATACTGGGTCACTGGAGTACCAGCCTTGCCCATACTGGGGTCACTGGAATAATAGCCC	-2.86791	0.000393
A_87_P035521	RASAL1	RAS protein activator like 1	NM_001039334	771057	CAATACTGGGTCACTGGAGTACCAGCCTTGCCCATACTGGGGTCACTGGAATAATAGCCC	-2.86791	0.000393
A_87_P012634	DIAPH3	diaphanous related formin 3	CR406653	418824	GTTACATCTCCTGATGATCTGGATTTTAGGCTTCACATTAGAAATGAATTTATCCGCAGT	-2.86592	0.000268
A_87_P022477	SH3PXD2A	SH3 and PX domains 2A	ENSGALT00000013503	423876	AGAAGGAAATCAGTTTGCCTATTCTTTGCAATGACTCGAATGGTAATGCCATGATGACAC	-2.86592	0.000656
CUST_13_PI415900413	NT5C2	5'-nucleotidase, cytosolic II	NM_001031234.1	423871	GAAATGCTGCTACTGACGTGGCAGTTGTTCAAGTCAATAAACCGTGATGTTTCTAAGAAA	-2.86394	0.000123
CUST_19_PI415900413	SWAP70	SWAP switching B-cell complex 70kDa subunit	NM_001031180.1	423044	CTTTGTTTTGGACAGATGTTGTGGGTTTTTTAAGAACACCAAAAGATGCATGTTTTCCTA	-2.86195	0.000162
A_87_P035730	WEE1	WEE1 G2 checkpoint kinase	NM_001031181	423045	AGAACTGTTCTGATAACTGGCTTGTCTCTTCATTAATTTTAGTGTAAACAGTGTTTCTCC	-2.85799	1.9e-05
A_87_P025609	SLC29A1	solute carrier family 29 (nucleoside transporters), member 1	XM_419491	421439	CATGTGTGCAATGCAGAGCTGGAGACCAAGAGAGACTTGATTAAGAAAGATGAGCCCAAT	-2.85601	0.000145
A_87_P001563	SELPLG	selectin P ligand	ENSGALT00000034352	772212	CAGCCAGGCCTTGGTGCTGACCACGGTCAGTTCCTTGGATGAGATGGATTCCTCTCAGTC	-2.85008	0.00101
CUST_15_PI415900379	MCM2	minichromosome maintenance complex component 2	NM_001006139.1	416027	GAGGGCAAGATGGGCTGATAATTCACATGCAATTTTCTTACTGTGTACATTTTAATACAA	-2.84613	6e-06
A_87_P023351	REL	v-rel reticuloendotheliosis viral oncogene homolog (avian)	BX932798	396500	TCTTGCTGTTTATGCTGAAGTTTGTATATTAGCCCTAAAGGACAGCATCTCTTCAAATTG	-2.84613	0.004587
A_87_P009334	FGB	fibrinogen beta chain	NM_001167683	373926	CACTCTTTAACAAAGAAGTTGCATACCAAATCTGAAGAGGGAATGGATTACTGTAAAATG	-2.84415	0.000764
A_87_P034601	NPC1	Niemann-Pick disease, type C1	ENSGALT00000024240	421076	GTTTAATAAGGATAATGGACAAACTCCTTTCAGCATTATTCCTATCTTTTCAGATGCTCC	-2.84415	9.3e-05
CUST_6_PI415900377	TRPC1	transient receptor potential cation channel, subfamily C, member 1	NM_001004409.1	424776	AAGGAGATGGTTGCACAGCAGTACATTTGAAAATATTAGTGTGAGCTGCAGCTGAGATAA	-2.84218	9e-06
A_87_P012202	PRPS1	phosphoribosyl pyrophosphate synthetase 1	ENSGALT00000007851	422185	AGCCAAGAGAGTGACCTCCATTGCAGATCGATTGAATGTAGACTTTGCCCTCATTCACAA	-2.83825	0.000165
A_87_P019071	KNTC1	kinetochore associated 1	ENSGALT00000007191	416865	CAGTGAGGAATCTTTTCCGACACTTCTGTTGATTTCCAAACTAATGAAGGTTTCACTGGA	-2.83431	0.000526
A_87_P009853	TMEM64	transmembrane protein 64	ENSGALT00000025649	770964	AGTGGTTCAACGACATATTGCAACAAAAGGACAGTAACGTTCTCTGGGGGAGGTGTCAAT	-2.83431	0.000253
A_87_P017932	PHYH	phytanoyl-CoA 2-hydroxylase	CR353447	426601	TCTGAAGGATTCTTCTGCTTTCAGAATCTGTTTTTGGAAACAGTGATTAAACGTGAGCAA	-2.83235	5e-06
A_87_P038051	ZP2	zona pellucida glycoprotein 2 (sperm receptor)	NM_001039098	427006	AAGAGAAGAGCCTTGGTGGTAAATGTGGTGTATTAACGCATTTGTTAACGAACGTGTATT	-2.83039	0.002764
A_87_P017874	RPE	ribulose-5-phosphate-3-epimerase	ENSGALT00000033959	770045	ATCTGCTAAGGAACGTGTGTTCAGAAGCTGCTCAGAAGCGCTGTCTGGATCGGTGAGACC	-2.82647	2.5e-05
CUST_36_PI428668882	TGFB1	transforming growth factor beta 1	NM_001318456.1	100873157	ATCATTTACTACGTGGGCCGGAATGTGCGCGTGGAGCAGCTCTCCAATATGGTGGTCCGT	-2.8206	0.00081
A_87_P023975	TMEM63A	transmembrane protein 63A	ENSGALT00000015087	421319	AAAGAAATGAGGCAGAAAAAAGCCTGGATTACTATAAACGTCTGTATGAGAAGCATGGCA	-2.81864	7e-05
A_87_P033625	GPR27	G protein-coupled receptor 27	XR_027109	416094	TGGTGTGGTTTAGTGGAAGTCGGTTTTTGGTGGGAGCTGTGGGTTCATTCATTCTCAAAT	-2.81474	0.00011
A_87_P037420	PRAM1	PML-RARA regulated adaptor molecule 1	HAEK01181750.1	420067	GATGCTCTGAGCACAGCGGGTGGTGAGGAGGAGATATACGACGACGTTGAGAGTGTTGAA	-2.81474	0.000585
A_87_P023483	CAMKMT	calmodulin-lysine N-methyltransferase	BX932473	421406	TCTTTTGTGCCTTTAAACTTGTATGTAGTTTGTTAACCTCTTTAAATGTTACTGTGGGGC	-2.81279	5.6e-05
A_87_P011024	EI24	etoposide induced 2.4 mRNA	NM_001006316	419711	TGCAAAGGGAAATTGCTCAAACAAGGTCAGGAACCGAAATGGAAACTTGGGAAACGCATT	-2.81279	2.2e-05
A_87_P012630	NPM3	nucleophosmin/nucleoplasmin, 3	ENSGALT00000012485	770430	TGACGGTCTGCTGTGATTTGGGGGAGGTTCTGGGTCACTCCGCTTTGTAGGACGGTGTTT	-2.81279	0.00043
A_87_P012704	TMEM46	transmembrane protein 46	NM_204501	395162	AACCTCTGAAAGGGCGCTCGATTTAAAGTGTTTCTTACAAATGAAGAAAAAAGCCCCCTT	-2.80694	9.2e-05
CUST_274_PI415269069	LMNB2	lamin B2	NM_205285.1	396222	CAGAGCCACTGAAAACTATTTTTATACGTATCATCTGATTTCTTTGATGGTTACTCCTTG	-2.79723	0.002388
A_87_P037142	ARHGAP15	Rho GTPase activating protein 15	NM_001008476	424303	TCTCCTACCCTGTTTTGTAAAAGTATTCTGCTGATAAAATGTAGACTTATGTTTGACAGC	-2.79529	6.3e-05
A_87_P036023	PAQR8	progestin and adipoQ receptor family member VIII	NM_001008462	422042	AATGCCATGACATCTATTCCATGATATATAAATGTTCACTGAAAGCAAGAAAGGTGTAGG	-2.79529	0.000223
A_87_P026370	TSPAN32	tetraspanin 32	BU454561	395087	TTTTCTAATTTCCATGGTGGAGGCCATCACCACCTATTTTTCTGGTGCTCATCTTCAAAG	-2.79336	0.000156
A_87_P035207	GRB10	growth factor receptor-bound protein 10	NM_001039282	420948	CTAATCCAGCTTGTTGAATTCTATCAACTAAACAAAGGAGTCTTGCCCTGCAAACTCAAA	-2.79142	0.00079
CUST_511_PI415269071	RCC1	regulator of chromosome condensation 1	XM_427366.2	429810	TTGCCATCACACGGGAAGGACACATCTATGGGTTCGGCCTCTCCAATTACCACCAGCTGG	-2.78949	0.000107
A_87_P021869	TRAF3	TNF receptor-associated factor 3	BX935958	423471	AAATGTGAGATCTAAAGAAAAGCTTTTTCTACCACACAGTTAAGTGTGAAACACTCGAGT	-2.78755	0.002627
A_87_P037756	NBN	nibrin	NM_204337	374246	TTTCTGCTCCACTGATATGTTTGCTGGTTACAGCGTGTAATATATACACATGTATGGCTG	-2.78369	6.6e-05
A_87_P021950	BLM	Bloom syndrome	NM_001007087	415577	TGATTCTGGTGCTTTGAACACAAATAGTGTGAATGGTCCTAGAAATTGGAAGGCATGTGT	-2.78176	3.3e-05
A_87_P035660	ZDHHC21	zinc finger, DHHC-type containing 21	NM_001031438	427356	ATCAAATCTGAAAGTCAAAGAGTATGTCCAGCTGAGAAAGAACGCACTGTCCTATTTCAC	-2.77984	6.7e-05
A_87_P035512	POMGNT2	protein O-linked mannose N-acetylglucosaminyltransferase 2 (beta 1,4-)	NM_001012294	428446	AACCACACCTTCTCAGAAAACATTAAGCCCTTCACAATATACCTGGTGTGGATACGCTGC	-2.77599	0.000377
A_87_P021885	SH3YL1	SH3 domain containing, Ysc84-like 1 (S. cerevisiae)	BX935934	421908	CTCCCATTTGTGTCTAGTTTCAGTTCTGTTGTGCTATATACATTTATTTTGCAAATGAGG	-2.77599	0.000198
CUST_430_PI415269071	RPL15	ribosomal protein L15	NM_001305165.1	428442	GCCCGCTTTGATCGTGTGCAATGAGATGTAAACTGGAATTACTGGTTTATTTTTTATAGG	-2.77406	0.000274
A_87_P009252	CXCR5	chemokine (C-X-C motif) receptor 5	NM_001030912	419784	CAACTCGCTTCCTGTACCACAGCGTGGGTTTCTTCATGCCCCTGCTGGTCATGTGTTACT	-2.7683	0.000702
A_87_P019909	KCNK1	potassium channel, subfamily K, member 1	XM_419561	421519	GCCAGAGTGTGCTACCTAACCTTGAAGTTGATCGTAGCTTAGCACTGTATTGGTTATTCG	-2.76255	4.2e-05
CUST_357_PI415269071	OLFML2B	olfactomedin-like 2B	XM_422209.2	424366	CAGCCTGGCACCGCCTTGTATTTACCCGCTGTTAATAATAAAAGATCAAGTACCTTTGCA	-2.76255	0.000558
A_87_P018271	DASRAA	chromosomal passenger complex protein Dasra A	ENSGALT00000034194	415745	ATGGACAGACACTCTGTATGGCTGGTGGAGACCTCCGTAACATTGATGTTCAACTACTAA	-2.76063	0
A_87_P022705	ARL10	ADP-ribosylation factor-like 10	BX934180	416229	CTGTGAAACCTTTTATACAATTGCTCCTTCCCCTTATGAATAAACGAGGCTGATGACCCG	-2.75681	0.005093
A_87_P020700	ENPP1	ectonucleotide pyrophosphatase/phosphodiesterase 1	ENSGALT00000004569	426929	GAAGTTCCCATTCCTACTCACTTCTTCATTGTGCTGACTACTTGTAAAAATACTTCTGAA	-2.75681	0.00069
A_87_P015828	TACC3	transforming, acidic coiled-coil containing protein 3	NM_001004429	422899	TCTTCAGACCATCAGCAGAAGTTCTCGGAATGGGCATAGACTATCTGGAGCAATTTGGAA	-2.75681	0.001279
A_87_P036371	USP1	ubiquitin specific peptidase 1	NM_001031290	424685	AGAAAGGTTTGAATGGTCGAATTTGCATCTTGTTGCATTGATGTTAAATGGGCAAAGTGT	-2.75681	0.001702
A_87_P004055	CTSZ	cathepsin Z	ENSGALT00000012067	419311	TGCTGTTGAAGAGGACTGTGCATATGGAGATGTTATACTTCCTTGATTCTACACTGTACA	-2.7549	1.4e-05
CUST_235_PI415269069	LBR	lamin B receptor	NM_205342	396285	GCAAGTATTGACAAGTAATCCTAAATACTTATGAGTTATGTGAACTGACTGTCTATGACC	-2.7549	8e-06
A_87_P028486	FLVCR2	feline leukemia virus subgroup C cellular receptor family, member 2	XM_421280	423365	TGCTCTAATGTTCCTGTATACTAGGAATAATGGAGAGATACCAATAGATCTCCTACTAGA	-2.75108	0.000557
A_87_P022502	ST7	suppression of tumorigenicity 7	BX934627	417770	TGGCAATGTGTGCAAGAAAGCTGGGAAGGACCAGAGAAGCAGTTCTAAGACTGAAAAACT	-2.75108	2e-05
A_87_P038011	GBX2	gastrulation brain homeobox 2	NM_205068	395950	ACCCGCTCTGAAAAGCGAAACGAGCGACGGAAACCAACCCAAACAGACGAAAACGACCCA	-2.74918	0.000796
A_87_P002428	GCNT1	glucosaminyl (N-acetyl) transferase 1, core 2 (beta-1,6-N-acetylglucosaminyltransferase)	XM_424843	427260	TGCAGCAATGTCTAAATGTTACTGATTCAACTGCTGATTTCCACATTCTGTTAAGTTCAA	-2.74918	0.002845
A_87_P021941	TMEM242	transmembrane protein 242	BX935794	421652	ATCAGTTGCACACAGTCCAATTAAGACGGCTGCCAGATTTAATAAAGTCTTCTTAGAACC	-2.73397	0.000184
A_87_P037177	TAF8	TAF8 RNA polymerase II, TATA box binding protein (TBP)-associated factor, 43kDa	NM_001030923	419929	GGAGGCCTTTTCTTTACTTTTTGTTCAGTCCTTACTTAGGGAAAATATGCACAGAATTCC	-2.73019	0.000134
CUST_10_PI415900425	EIF4G2	eukaryotic translation initiation factor 4 gamma, 2	NM_001043349.2	395905	GAAGTCTCAGTAAGATCACAGACCAGAGCAGACACTGATTTGCTATGTCAGGAGGACAAT	-2.7283	0.001088
A_87_P009075	TEAD3	TEA domain family member 3	U46127	395810	GAAGGAAGAACAAGAAAAGCAATAACCAAAAAAGACTGACTTGTGATCGCAGATGTTTTC	-2.72641	0.002958
A_87_P023546	FAM82B	family with sequence similarity 82, member B	ENSGALT00000036639	420213	GATACTGGAAATTCAGTATTGCAGACGTAAGCAGCATAGGAAAATGAACCTAAAAGCCAC	-2.72452	0.000289
CUST_216_PI415269071	PLCB2	phospholipase C, beta 2	XM_420945.2	423014	GATTCAGAAGGAAGCAGTTCTGAGCATTCCCGTGGAAGAACAAAGCTCTACAAAGCAACT	-2.72452	0.000291
A_87_P009190	GHR	growth hormone receptor	NM_001001293	408184	CCTCGATTTGGATACCATATTGTGTTAAGCTTGCCAATAAAGATGAAGTATTTGACGAAA	-2.72263	0.007108
A_87_P037330	PIK3R1	phosphoinositide-3-kinase, regulatory subunit 1 (p85 alpha)	ENSGALT00000023868	427171	GAGAAGAAGACATTGACTTGCACTTAGGAGATATATTAACTGTGAATAAAGGTACCTTAC	-2.72263	6.7e-05
A_87_P014620	ADGRA3	adhesion G protein-coupled receptor A3	CR389742	422817	GCAGTACTGAGGGAATATGCATACGATGTTCCTACGAGCGTTGAAGGAAGTGTGCAAAAT	-2.72074	4.2e-05
A_87_P033051	ATP11A	ATPase, class VI, type 11A	CR388768.1	418749	ATAGGCAAAATGATCCTTGCGTAGAGTACATGCACACTATGTGAAGTCAAGTCGGCTGTT	-2.72074	0.000397
A_87_P008802	E2F1	E2F transcription factor 1	NM_205219	396142	GCAAATGGTGATGGTTATCAAGGCACCCCCAGAGACCCAGCTGCAAGTCTCGGACCCGGG	-2.72074	5e-05
A_87_P036878	RASGEF1A	RasGEF domain family, member 1A	ENSGALT00000003978	423631	GCTATTCTGAGCTGAAATGCTTAATATAAAGCTGTACCATAAAGCAGGATATTCTGTGTT	-2.71886	0.000334
A_87_P038097	TPX2	TPX2, microtubule-associated, homolog (Xenopus laevis)	NM_204437	395081	AGCCACTGACTATGCCGAAATCTCCAAACTTCTCAGACAGATTCCGATGCTAACATGCAT	-2.71886	0.003829
A_87_P035620	ORC5	origin recognition complex, subunit 5	NM_001030729	417714	TACATCAAACCCTGCACCTGTCCATGAGGTGGCAACATTTGTCATGCTTGCTGAAGTAAA	-2.71509	1.4e-05
A_87_P009005	DAD1	defender against cell death 1	NM_001007473	395343	GGAGTGGTCTGTTGCCTCATTTCAGTTACTGTAATTCTTTCTTTAAATAAAGCCCTTCGT	-2.71321	0.00029
A_87_P009123	EPHB6	EPH receptor B6	NM_001004387	418308	CTGAGTGCACCATATGTGGTAAACAATAAGGTACATCACCTCGTAATTTTTACAGAGGTT	-2.71133	0.001759
A_87_P031239	LOC768377	hypothetical protein LOC768377	XM_001231256	768377	TCTCATTGGATACTGTCCCTTAACTGGCTTTCAAGTGTTTTTATGTAACGTGAGATGCAG	-2.70945	0.003277
A_87_P000982	SMARCAL1	SWI/SNF related, matrix associated, actin dependent regulator of chromatin, subfamily a-like 1	XM_422070	396031	ATGAGTGACGAGAGGGGGTCCTGAGGAAACTGTTTAGTTTTTGTAAGAAGCTGATTCTGG	-2.70945	2.6e-05
A_87_P009550	ATP1B1	ATPase, Na+/K+ transporting, beta 1 polypeptide	NM_205520	396529	TTTTTTCCTTCTGGAGGCATCGCACACTGTGGTGCTAAATGTCTTTATTGATGTTTTAAC	-2.70757	0.000127
CUST_446_PI415269071	NCAPG	non-SMC condensin I complex, subunit G	XM_420769.2	422822	CAGGCTTGAAAAATTCAGGTTTCTCTTGTTGTTTGTGTCACTGAACTTTTTTAGTGTTTG	-2.70757	0.000764
A_87_P021393	ASB2	ankyrin repeat and SOCS box-containing 2	ENSGALT00000017687	423428	TCAGGGATGGAGATGAAAAAGAGATATGCAACATGATGAAATCAGGAAAAGACCTTTCTG	-2.7057	0.005783
A_87_P021834	IMPAD1	inositol monophosphatase domain containing 1	ENSGALT00000024873	421132	CCATAAAGCACTGATTGAAAAACTTCCAGATCTGGAAAAAACATCACACAAATAAATGCG	-2.70382	0.000336
A_87_P035616	FANCC	Fanconi anemia, complementation group C	NM_001006587	427468	TGAGTCACATCAGACTGAATTACAGAAGTTACATGCCCTGTTGGCAAATTTGTTAATGTG	-2.70195	0.000859
A_87_P023937	H2AFY2	H2A histone family, member Y2	ENSGALT00000007651	423721	CCCACAGTGGAGGGGAAAGAGATTAGAAGTGATGCATGAGGAGCTTCTGTTTTGCTTTTT	-2.70195	4.5e-05
A_87_P017452	FCHSD2	FCH and double SH3 domains 2	CR354242	419068	TTGCAGAAACGTCGAAAGCTTCACAACGCAGAAGAAAAGCAAGTATTGCCATAGTGCCCA	-2.70008	8e-06
A_87_P024769	AMPD3	adenosine monophosphate deaminase (isoform E)	NM_001199588	423041	TCGCTTCCCAAGAACGACATCCCAGTATCTGTGTAGCATGCAACATGAAAAATGGAAGGT	-2.69634	5e-05
A_87_P012207	NDUFAF5	NADH:ubiquinone oxidoreductase complex assembly factor 5	NM_001012692	416742	GAGATCTGGCAAAAATAGATAAACTTCTCCATCAGAAATAAAAAGTTGGTTTTGAGCTCC	-2.69447	3e-06
A_87_P021866	ASTE1	asteroid homolog 1 (Drosophila)	ENSGALT00000018930	420684	TGTAGTCATGTCAGCTGTATCTCCAGACTTCTTTCAGAAGAAAACAGAGGTCAAATCTGA	-2.6926	5e-06
A_87_P015360	LARP1	La ribonucleoprotein domain family, member 1	ENSGALT00000006374	416258	ACACAAAGCACCATCCCTCCGGAAACTGCCTATCAAGAAAGACATGAAAGAACAGGAGAA	-2.6926	0.00247
A_87_P024709	MRPS14	mitochondrial ribosomal protein S14	BX929470	424436	AGAAAAGCCACACTGACTTATTTACTGGATTGTGATTGGTATCAGCTCATTGACAAGCAG	-2.69073	4.1e-05
A_87_P023593	PTTG1	pituitary tumor-transforming 1	ENSGALT00000002291	416158	ACCTACTGACTTAATGTCTACGCTGGATGACATCATTGATATGCCACCTATGAACTATGA	-2.69073	2.7e-05
A_87_P035529	CDCA7L	cell division cycle associated 7-like	NM_001030982	420608	CTGGTTTAAACCATGGAGTTGAGGAGTTTTTTGAAATACAGATCGTAGTTGGATCTTTTT	-2.68887	3.4e-05
A_87_P024221	ALG13	asparagine-linked glycosylation 13 homolog (S. cerevisiae)	BX930634	422339	GTTGGGTTACTTTGAACATGTGAAAGAAACAAGACAGAAGTTTATTTTGCAGGATTAAGG	-2.68701	6.8e-05
A_87_P015619	CZH5ORF51	chromosome Z open reading frame, human C5orf51	ENSGALT00000023967	427191	TATTTAGAGGAAAGCCATCTTGTGGATGAAGATTTTGCAGGGGAATCTTCCTTGCAAAAA	-2.68701	0.001111
A_87_P037068	PNRC2	proline-rich nuclear receptor coactivator 2	AJ719469	419688	TCACCGAGTGTTCTTTCTTAAGCCACCAAGTCACTTGGGGGTACCCTGGTTTCTTTTTTA	-2.68328	3.3e-05
A_87_P010035	HNRNPA3	heterogeneous nuclear ribonucleoprotein A3 homolog 1-like	XM_003641571.4	100859627	CAGTTCTTCCACATTTGGTACAGAGAACTCTATAACAGAAATAAAATGTAGTTTAGGGTG	-2.67771	0.001422
CUST_58_PI415269069	CYFIP2	cytoplasmic FMR1 interacting protein 2	XM_414567.2	416246	TGATGGTGTGAGACCTGGCAACAAAGTAAGATTGAGTATGCTCACTACAAGGACTTACCT	-2.67586	2.3e-05
A_87_P029685	TRERF1	transcriptional regulating factor 1	ENSGALT00000016090	421386	CTGGGTGGCCTCAGGTGCAATTGTCAGATGGCAGACTGCAACCACTGTCCCCAGAACAAA	-2.67586	4.3e-05
A_87_P009790	XPA	xeroderma pigmentosum, complementation group A	NM_204853	395659	CATGTTCTGTACTGTGAAGGCTTTAAGTATCCTTTACTGATTTTGTTCAAGTTTTGGGCC	-2.67586	0.002136
CUST_3_PI415900433	TRAF5	TNF receptor-associated factor 5	NM_204219.2	374055	AACGTCATAACCGCATACGCAAAAACAGGGTCAGAATAAATAATGTTACCACCCAAAAAA	-2.674	0.000434
CUST_7_PI415900385	LYN	v-yes-1 Yamaguchi sarcoma viral related oncogene homolog	NM_001006390.1	421127	CCTTCAGTCAAACTGTGCTGTTTAAGCAGACTATCAGTGAAATATGTAAATACTGTTTCT	-2.67215	3.7e-05
A_87_P037166	SNX13	sorting nexin 13	AJ719328	420598	GTGAAGAATAAGTGATGTATAACTGACGATTAGGTGATTATGAAGTATGACATAGCTGTG	-2.6703	0.000798
A_87_P024037	FOXM1	forkhead box M1	NM_001012955	430534	TCCCATATTTTAAGCATGTGGCTAAGCCAGGTTGGAAGAACTCTATTCGGCATAACCTGT	-2.66475	0.001315
A_87_P036942	INTS10	integrator complex subunit 10	NM_001039297	422489	TTAAGAGGATTATTTGAAACCCTTCCTGGTCGAGTGCACGTGTGAAATGTTACTGAAGGC	-2.66475	4e-06
A_87_P022500	MEIKIN	meiotic kinetochore factor	ENSGALT00000010642	771537	CCGCTGAAGGAATCTCCAGCAATCAACTTTGAAAGTAAAGAAAGCCTGAAAAACACTGAT	-2.66475	0.000663
A_87_P036327	NCF4	neutrophil cytosolic factor 4, 40kDa	NM_001039272	418052	GGAACTGATAAAGCAGGAGTTTGACCAACATGACATTGTTTTGAACTACCGGGACCTTGA	-2.6629	0.000699
A_87_P030271	PIK3R6	phosphoinositide-3-kinase regulatory subunit 6	XM_001232430	769202	TGCTTGCTGTGCTTGTGGATCAGAGAGCAATTGCTAGCACTAATATTTATTGCGGTGGCA	-2.66106	0.00319
CUST_485_PI415269069	RFC2	replication factor C (activator 1) 2, 40kDa	NM_205530.1	396542	CAGTCTGGTTTTGCTAAATCCCAGAACCAGGTTCTATTGTAAAATCAACTTGCATTTTTT	-2.66106	8e-06
A_87_P010781	MEF2D	myocyte enhancer factor 2D	NM_001031600	431059	GGCGCTTGGAGGGCGACGGAACATTTCTGCTCATTGACTTCACGCCCTGACTTCACATCT	-2.65553	7e-06
A_87_P030531	SNRNP48	small nuclear ribonucleoprotein U11/U12 subunit 48	ENSGALT00000021237	420925	GAAGTCTTACACTGAGGTGATTCGGGATGTGATTGGTGTACATATGGAGGAACTCAGCAA	-2.65553	5.5e-05
A_87_P038032	ASF1A	ASF1 anti-silencing function 1 homolog A (S. cerevisiae)	NM_001044690	723780	CCCTCAGTTTCCCTAAGTATATAGTTGACAAGCAATGTGAAGAACTTGTTTTAAAACATC	-2.65369	5.1e-05
A_87_P023888	CPNE3	copine III	ENSGALT00000025600	420214	CATGATGTCATAGGAAGTTTCCAAACCACGATGTCAAAACTGAAGGAAGCATCTCGGTCC	-2.65369	0.000399
A_87_P007996	EMG1	EMG1 nucleolar protein homolog (S. cerevisiae)	ENSGALT00000023493	418292	TGGAGCAATGCAACTTTACATGGACTGCCCCACCAACCCTTTTTCCTCCTATTAAAGGTA	-2.65185	0.000519
A_87_P013703	JAKMIP2	janus kinase and microtubule interacting protein 2	ENSGALT00000012278	416352	GTCTTTGCAGCGCATAGAAGATAAACTCAAAGCAGTCACTAAAGAAAATATAGAAATGAG	-2.65001	0.000831
A_87_P011639	FKRP	fukutin related protein	ENSGALT00000029331	431512	GCCCCGTCGCCGTTGAGTTCTCCCCACGACATCTGGAAGGCCAAAAGCTCGACGGATTCA	-2.64818	0.001736
CUST_66_PI415269071	PA2G4	proliferation-associated 2G4, 38kDa	XM_423059.2	425279	CTGAAGGCCCTTCTACAAAGTTCTGCAAGCCGGAAGACCCAGAAAAAGAAGAAAAAGAAG	-2.64818	0.000338
A_87_P034456	BMP2K	BMP2 inducible kinase	ENSGALT00000017693	422578	TCCTCTTCAGCTTTTTTCTTGCACACCAGAACAGAAGATTTGTGGGTCCTGATATGTCCT	-2.63719	0.000318
A_87_P035891	ABI2	abl interactor 2	ENSGALT00000014182	424108	AGCCTCTGGGGCCCCATCCAAAATAGCAGAATGAAGGGATAATTGTAACAACCACTCTTT	-2.63536	4.3e-05
A_87_P036635	EED	embryonic ectoderm development	NM_001031376	426381	GTTTAGCGTAGACTTTCTCGAAGGTTCAGCAGGCTGGAGCTGAACTTAGTGATGTTTACA	-2.63171	0.000212
A_87_P024771	ITGB3BP	integrin beta 3 binding protein (beta3-endonexin)	BX929322	424689	TGCTGCTTTCTGTTGTTATGTGCATAGGTTTAACCAGCTGTTTGTTTGTATGGTAATGGA	-2.63171	0.000161
A_87_P037602	F7	coagulation factor VII (serum prothrombin conversion accelerator)	NM_204442	395086	GCTAATTTGAACATCACCGAGAATATGTTCTGTGCAGGAGACCTGACCGGTAAAAAAGAC	-2.62806	0.00018
A_87_P037046	PDE4D	phosphodiesterase 4D	ENSGALT00000038794	769469	TTTCTCCTGTAATATATTCTGTGTCACCTTAGAGCTTGTTTATGGAAGATTGAAGAGAAG	-2.62624	0.000257
A_87_P035532	SGK196	protein kinase-like protein SgK196	NM_001031132	422491	TGCTTGGATTCTTGCTCTGCTGTGTACTACTGCACCTTGCATGCAGCCATATGAATTTCA	-2.62624	0.000922
A_87_P021496	CTNS	cystinosis, nephropathic	BX950718	417606	GACTGTCAAAGGTGTTGTTTTGAAGTGGATCATGTTAATTAACAGCCCACTAATTAAAGG	-2.62442	1.2e-05
A_87_P020043	FIG4	FIG4 homolog (S. cerevisiae)	NM_001114623	421762	TTCGAAACAGATACCTCTAAATACAAGCTGGATTCTCACGTTGAGTCTACAGTAGTGATT	-2.61897	0.008585
CUST_338_PI415269071	KCTD12	potassium channel tetramerisation domain containing 12	XM_423258.2	425504	TACACCGAATATGTTTTCTATCGTGAGTGACACCAAAAATAAACACCCGCCAAACCACCG	-2.61897	0.000407
A_87_P028276	LARS2	leucyl-tRNA synthetase 2, mitochondrial	ENSGALT00000019376	420702	ACTTTGTACTCATCATAACTGGATTGCTGATGTGCTGCATCAGTCCTGGCCCAAAGTAGA	-2.61897	0.005202
A_87_P036142	APPBP1	amyloid beta precursor protein binding protein 1	NM_001006129	415792	AGTACCCGCGTACTGAACTCCTTGGTTGTGTTTTGTTTTCCTTTCCCTGAGGACGAATAA	-2.61716	4.8e-05
A_87_P019625	BTAF1	BTAF1 RNA polymerase II, B-TFIID transcription factor-associated, 170kDa (Mot1 homolog, S. cerevisiae)	XM_421689	423817	AGAACAGTATGACACTGAATACAGCCTCGAAAACTTTATGCATTCATTAAAGTAACCATC	-2.61716	0.004649
CUST_8_PI415900395	DEK	DEK oncogene	NM_001012560.1	420828	GCGTGTCGTCATTTATAACAAGGCTGAATGTAACGGGGTTTTTTATTCAATAAATGTCTT	-2.61716	0.000675
CUST_16_PI415900385	APBB1IP	amyloid beta (A4) precursor protein-binding, family B, member 1 interacting protein	NM_001006357.2	420492	AGATTTCATGTCTGACCTAATGAAAGCTCTAGAGAAGAAAAGGGGCAGCAGCTCCTGAAC	-2.61534	9.1e-05
A_87_P022559	CAV2	caveolin 2	NM_001007086	417772	ATTATGCAGATTTTTAAGCATTGCTGTGCAATTCTAGGATATGCATTACATGTAGTCGTG	-2.61534	0.012815
A_87_P035024	EDARADD	EDAR-associated death domain	NM_001012405	497625	TGGGAAAGCTGCACTTAGAAGGCAAGTCTCTTAGCTTTTCTGACAGCCTTTCCACAGTTT	-2.61534	8.9e-05
A_87_P020407	WDHD1	WD repeat and HMG-box DNA binding protein 1	ENSGALT00000019920	423558	CTCTCGAAGACTAAATTTAGCTCAACGACTCAGCGAGATGGCTGTAGAGAAAGCAAGTGA	-2.61353	0.000594
A_87_P027450	PPRC1	peroxisome proliferator-activated receptor gamma, coactivator-related 1	XM_421717	423848	ACGTGCAATAGAGGAGCGGCGAGTTGTGTTCATTGGCAAGATCCCCAGCAGGATGACACG	-2.61172	3.6e-05
A_87_P009288	HMGB2	high-mobility group box 2	NM_205486	396482	GTTGTGGAATGTTTCTGCATATTTAATGGTTTTGTTGAAATTCAGTGAATGATAGCCAGG	-2.60449	0.000853
A_87_P026286	GMIP	GEM interacting protein	XM_423689	426010	AGGAGCTGCACATGGTGTGGGAGAATGAGAATGAATTATAAGCACTGTATCACCCATCAG	-2.60268	0.000316
CUST_119_PI415269069	CSK	c-src tyrosine kinase	NM_205425.1	396396	TCGACGAGGAGGTCTACTTCGAGAACCTGATGCAGCTTGTGGAGCATTACACCACGGACG	-2.60088	0.000839
A_87_P009798	SETDB1	SET domain, bifurcated 1	ENSGALT00000001132	395847	TCTCATTCCTGCCCGAAAGAGAGAAAATCAGGTTCGAAGAACAGCTGTCACCCCACCATC	-2.60088	0.000101
A_87_P010470	RANBP1	RAN binding protein 1	ENSGALT00000034791	416787	AATACAATTGTTTCATTGGGTGTTGAGATGCATATCGTCCTACCCAGGCTAACTAGATTA	-2.59908	0.001877
A_87_P012707	BAZ1A	bromodomain adjacent to zinc finger domain, 1A	ENSGALT00000016289	428884	ACCATTGTCATCAGTGATAGTGACGATTCAGAAACGCACAGTAGTTCTGCACAAAATGGC	-2.59728	0.001813
A_87_P016793	MRGPRH	MAS-related GPR, member H	CR385967	425998	TGATTTTATCACTGGGAGAGAAGAGGCTCAGCTCATTTCCTTTATTATTAAAAATGTTCC	-2.59728	0.001005
A_87_P009374	HSPA5	heat shock 70kDa protein 5 (glucose-regulated protein, 78kDa)	NM_205491	396487	AGAGGCTTATCTGGGCAAGAAAGTTACTCATGCTGTTGTTACTGTGCCAGCCTACTTCAA	-2.59548	0.003101
A_87_P038125	CENPI	centromere protein I	NM_204532	395207	AAAGAAGTGGAACTGGTATCTGAGATATCTCTATGGGCAAGGTTTAGAGGGCCTGAAGCT	-2.59368	0.006286
A_87_P035217	IL17RD	interleukin 17 receptor D	NM_204515	395186	TGGCCAGTAAATTTGATCCTATTGGGCTTAATACAGTCCTACATGATTTAAAAAATGCAG	-2.59009	0.010309
A_87_P014748	LRRC40	leucine rich repeat containing 40	NM_001031295	424713	CATGTCCCACGTGAATGTGAGCAAAACATGGCTGATGTTGGTAGCTGCACTGAAACAATA	-2.59009	4e-06
A_87_P011179	BTBD12	BTB (POZ) domain containing 12	CR524054	416665	TTTATTAACTTTTACAACACCTTTGGATTTTTCTCTGTTCTGACAGTTCTGAGTCTGCAG	-2.58291	0.011527
A_87_P034396	SORD	sorbitol dehydrogenase	ENSGALT00000003644	415332	AGATTTTTCACCCCATGCTCTTCACAGACAGCAGACTGCAGGTCCTGAAAGCCCAGGGAT	-2.58112	0.000207
A_87_P037953	ALDH1A2	aldehyde dehydrogenase 1 family, member A2	NM_204995	395844	ATGCAAATGTCATGTACTTGTACTGTAGCGTATGTCAGAGTTAAGAGTACAGCAAGTAAG	-2.57934	0.0004
CUST_45_PI406925030	TRAF2	TNF receptor associated factor 2	XM_415560.2	417287	ATGGAGGCTTCCACCTACGATGGTGTTTTCATCTGGAAGATAACAGAATTTGCCAGGAAG	-2.57934	0.000775
A_87_P035016	KIAA1551	KIAA1551	ENSGALT00000021101	418136	TTTTTGCATAAGTGTTCATATTTGTTCAACAAGTTATCACCCAGTACTTGCGAATGAGTG	-2.57755	0.000928
A_87_P009815	NFKB1	nuclear factor kappa B subunit 1	NM_205134	396033	CAGGACCTAAAGACATGGGTTGTTGGGTTTGCAAACCTTGGGAATACTTCACGTCACAAA	-2.57755	5e-05
A_87_P037724	RDH5	retinol dehydrogenase 5	NM_204713	395452	GAACATCATCTGTGATGCTGACCTGGGCAAGGTGACGCGCTGCATGGAGCACGCTCTGGG	-2.57755	5.1e-05
A_87_P036140	CHST10	carbohydrate sulfotransferase 10	NM_001030343	395206	CAAAGATGCCACACATTTTGTTTTGTCTTCTAACAGTCAAGATTAATAAAGAAGCCACAG	-2.57219	3e-06
CUST_117_PI415269069	PPA1	pyrophosphatase (inorganic) 1	XM_001232699.1	769424	ATGTACAGAGGCTCACCCAGTACGTGTGCTGGATGTTAGAAATAAAACTACTGAACCCTC	-2.57219	8.5e-05
A_87_P035067	AREG	amphiregulin	NM_001031537	428752	GTTGGTGCTGCTTGCACTTGAAGTCGAGCAGTTTAATCAGATCTGGCGATATGAGAACTT	-2.56863	0.000667
A_87_P034570	NUP210	nucleoporin 210kDa	ENSGALT00000008142	415977	CTAAGTGACAGTGACCCAAGTCTATTTACTCTTGCAGAAATTAACTTTCTTTTTACTAGC	-2.56507	0.001785
A_87_P037210	ST8SIA5	ST8 alpha-N-acetyl-neuraminide alpha-2,8-sialyltransferase 5	NM_001001747	414797	GCAATAGTGGTGGTAATAAATTTCCTTGAGGCCATTGCATCCCATAGGATCTATGTGACC	-2.56507	0.000424
A_87_P037688	SMN	survival motor neuron	NM_204199	374025	ATTCTCCTGAGGATGATGAAGCGTTGGGGAGCATGTTGATAGCTTGGTATATGAGTGGTT	-2.5633	7.4e-05
A_87_P010773	CCDC83	coiled-coil domain containing 83	ENSGALT00000021629	425232	AAAGGCGACTATATTGGTGAATCTGACAGGCACATCACAGCTCAGATGATCAAGGCCTTA	-2.56152	0.001668
A_87_P012862	KIF20A	kinesin family member 20A	NM_001012783	416220	CATAAATAAGCTCACAAGATCCTCCTTGTAAGATATTCTCCCTTCCTTGAATTATAATCC	-2.56152	0.000125
A_87_P036813	MELK	maternal embryonic leucine zipper kinase	NM_001031509	428391	GGCTTTTATAGTTTTAACCACTCCCGTTGTGTATATGCCCACTGCACATTTCATTTTCTT	-2.56152	0.000655
A_87_P019343	SYCP3	synaptonemal complex protein 3	ENSGALT00000020831	418097	AGATGGCTATGCTACAGAAGAAGATTATGATGGACACTCAACAGCAGGAGATGGCAACTG	-2.56152	5e-05
A_87_P013107	KBTBD10	kelch repeat and BTB (POZ) domain containing 10	CR405927	424164	AATTAATTTCGCCTGGAATTGAAGTGCATATTGAAAACAGAAGCACCAACCTTAGCCAGA	-2.55974	0.001144
A_87_P022267	COQ9	coenzyme Q9 homolog (S. cerevisiae)	NM_001198605	415636	AGCAGGTACAGTCAACTGGCAAAGCACTTGCCCAGGGCCTGATGGGAGCTGCAGTTACTA	-2.5562	0.000272
A_87_P014945	ENDOG	endonuclease G	ENSGALT00000007386	417204	AAGGATGGGAGCAAGACAGGTACTGTGAGAGGAAAGAAAGGTCCTTGCATTTCTGCTTAT	-2.5562	0.002832
CUST_407_PI415269069	ATP2A3	ATPase, Ca++ transporting, ubiquitous	NM_204891.1	395707	TGTGTCCCACTACCAGACAAATGCGGGTGAATCGTCGAAAAGAAAAAACCCTGATTTTTT	-2.55443	0.000192
CUST_17_PI415900377	STMN1	stathmin 1	NM_001001858.1	396057	CTTTTAAAATACTGCTGTAACTGAGTGACTAAATAAACCTGCACAGTGCTGTTATCATGA	-2.55443	2.8e-05
A_87_P019928	GPR171	G protein-coupled receptor 171	ENSGALT00000016910	425040	GGGAGAGACTGGCACCGTGTCACTAACTTTGTGTGCACAGCAATATTCCTGAATTTTTCA	-2.55266	0.001251
A_87_P036729	FDFT1	farnesyl-diphosphate farnesyltransferase 1	NM_001039294	422038	ACAAGCTGTCACTCTGATGATGGATGCCACAAACATGCAGTCTGTCAAAGCCATCATGTA	-2.55089	3.5e-05
CUST_191_PI415269069	HSP90B1	heat shock protein 90kDa beta (Grp94), member 1	NM_204289.1	374163	CAATTTTGGTTTGTTTTCCACTGGAAAAGGTTGAGGGATGGTGTGGGGTTTAAGGGCAAA	-2.55089	0.00276
A_87_P035958	MTAP	methylthioadenosine phosphorylase	NM_001031604	431261	TCAAGTGATGAATGTATTGAGTGCTTTGAATGTTTGTATTCATTAACGCACAGTGATGCT	-2.55089	0.000581
A_87_P036441	TMEM120B	transmembrane protein 120B	NM_001030659	416847	ATTACGCTTTTTGGGTTGTCCAGACATAAGGAGTGCAAAGAATGGCAGGTTTGTGTGCTG	-2.54735	0.008828
A_87_P017563	DLG7	discs, large homolog 7 (Drosophila)	CR354077	423555	AAACGTTCAGTGACCTGATTGTATTTTCTCCTCTTTCTTCCTCTGCGGAAAAATGAATGA	-2.54559	0.002892
A_87_P037009	ENTPD6	ectonucleoside triphosphate diphosphohydrolase 6 (putative)	NM_001030650	416708	GGGAAGCACAGGAACTCGCATCCATATTTTTAAATTCACACAGCAGCCAAAAGAGACTCC	-2.54559	4.2e-05
A_87_P006611	ARNT2	aryl-hydrocarbon receptor nuclear translocator 2	ENSGALT00000010398	415481	AAATTCCATCTCAGTCTGGTAAGGCTCAGTCATCTCCCTTTGGGATTGGAACAAGTCACA	-2.54383	0.000292
A_87_P020186	HSP90AA1	heat shock protein 90 alpha family class A member 1	X07265.1	423463	ATCCACTGTAAATCTCTATTGTGACTTATGCAAATCTGCATGTACAGTTCAAACCTAGAA	-2.54383	0.000921
A_87_P022156	MRPL46	mitochondrial ribosomal protein L46	ENSGALT00000010970	415499	TGTGTGAATGGGATGTTAAACAGGACTCTGGAGGATAAATTGCCTTTGCCTTATTTCCCA	-2.54383	2.2e-05
A_87_P015748	OAF	OAF homolog (Drosophila)	NM_204500	395161	AGGGCATCGGACATAAAGCGCTGCAGAGCGCTGTGCGTTCTTCCACTCGACTCAGAACAA	-2.5403	0.000659
A_87_P010854	TRAIP	TRAF interacting protein	NM_001030586	415927	CACCTGCTGCAGGCTGTGGGCCCGGGCTGACTGTAAACGTGTGTTGAGGGAATAAATGAA	-2.53854	0.000126
A_87_P016670	APCDD1L	APC down-regulated 1 like	XM_015296543.2	419316	AACCCGGATAGTCTTGGTGCTAACATGATTTTTGTAACTTCCAACTGAGCACATCTGGAA	-2.53678	0.000581
A_87_P014932	GALNTL6	UDP-N-acetyl-alpha-D-galactosamine:polypeptide N-acetylgalactosaminyltransferase-like 6	CR389265	422560	CGGATGCTGCTGAGAACTTCAGGCTGAAAATTCCCTTGCTGGTCAAGGGAAAATTTTGTT	-2.53503	0.005401
CUST_1_PI428666327	TLR21	Toll like receptor 21 (gallus gallus)	NM_001030558.1	415623	TCAAAATGCTTGTACCATCCCAAAGGACCCCAAAAGTGCTTTTCTTCCCCAGAACAGAGT	-2.53503	0.000973
CUST_119_PI415269071	ACRC	acidic repeat containing	XM_025150071.1	422202	ATACGTTTACTGCTTTGATGCCACTCAGTTTTTCTGTGTGACAGTAAATAGATGAGCCTA	-2.53327	0.00238
A_87_P014257	TXNDC11	thioredoxin domain containing 11	ENSGALT00000004992	416428	CTACCCTGGAGAACTTCATAAAAAATTTCAGCATTCTCTACAGTCCTTTGAAGAGGCATC	-2.53327	0.002322
CUST_450_PI415269071	PRKRIR	protein-kinase, interferon-inducible double stranded RNA dependent inhibitor, repressor of (P58 repressor)	XM_425679.2	428122	GGTGATAAAATACAACTCCCAGTGTGACCACAGGCAAACAATAAGAATAAATTTGGAAAA	-2.52976	0.000251
A_87_P029423	TMEM170B	transmembrane protein 170B	XM_418945	420857	TTACTTGCCATTATTTTCCTCCACATAAGCTGTTGAGCTTTTTTACATGCTGAGGATGCT	-2.52976	0.000864
A_87_P035831	FUT8	fucosyltransferase 8 (alpha (1,6) fucosyltransferase)	NM_001004766	423178	TCCTATAAAGTTAAGGAGAAAATTGAGACAGTCAAATACCCCACATACCCAGAGGCTGAA	-2.52801	0.001834
A_87_P023420	RDM1	RAD52 motif 1	BX932627	395228	GAGGGCATTGGCTGGGCTTCTGTTGGGGCACATGAGAGCAGTGGGTTTTCATGCAGTGAA	-2.52275	0
A_87_P022530	CCDC104	coiled-coil domain containing 104	NM_001199423	421209	AGGAGGAACCATCTCCTAAAGAGGAAGTTTCAGAAGAGAAGCAAAAATTACTGCAGAAGA	-2.51577	0.000191
A_87_P024758	PYROXD1	pyridine nucleotide-disulphide oxidoreductase domain 1	XM_416422	418191	AATGCAGGGTGGTCTTCACTGTTGGAAAGAACATAAATAAAGCACTACGTAATACATGTC	-2.51577	0.000517
A_87_P015757	HSPBAP1	HSPB (heat shock 27kDa) associated protein 1	CR387529	424245	TGGCTCAGCTGCTCTTGGAGAGAGCAAGAGTTTAATGGCAGAGCACTCCATTTTTGAAAT	-2.51403	0.000143
CUST_8_PI415900389	EVL	Enah/Vasp-like	NM_001006487.1	423453	GTACGTCTGCATCACAGTATCTGTGTTCATATTGGTAATAAACTGTTTATTGTCCACAAA	-2.51228	4e-06
A_87_P009681	PRKAG2	protein kinase, AMP-activated, gamma 2 non-catalytic subunit	NM_001030965	420435	GTATTTGACAGAAGTCACTGGTCAGCAATGGATATATGTGACATAAGGCAAGTGTATGGC	-2.51228	0.001273
A_87_P017544	DNAJC9	DnaJ (Hsp40) homolog, subfamily C, member 9	NM_001199525	423640	AAAGAACTGGGCCTCGGTGATGGAGAAGATGACTTGAAGGCACTGATTCAAAGCAGAAAT	-2.5088	0.000137
A_87_P015614	METTL24	methyltransferase like 24	ENSGALT00000024297	421758	TGAAGCCACGAAGAGGCCCTGGTCAGTCTGCTTGATGAGAGGCTTAGCCTCATCCACCGC	-2.5088	0.000525
A_87_P024657	SCML2	sex comb on midleg-like 2 (Drosophila)	ENSGALT00000026687	418613	CAAGAAGGGCAGGTCTCCTAAAAATATTCCCCTGACCAAAAGCACCTCTCATACTGAGAA	-2.5088	0.000435
A_87_P038082	HMGCR	3-hydroxy-3-methylglutaryl-Coenzyme A reductase	NM_204485	395145	GTGCTCTAGCCAAATTTGCACTAAGTTCCAATTCACAGGATGAAGTGAGAGAAAATATTT	-2.50533	0.000246
A_87_P016660	LYSMD2	LysM, putative peptidoglycan-binding, domain containing 2	ENSGALT00000007573	415423	ATTGTCCACAGACTGGATTTTTGCTAATAAAATGAAAGAGTTACAGTGAGAGTGTTTTCC	-2.50533	0.000373
A_87_P017426	PDE1A	phosphodiesterase 1A, calmodulin-dependent	ENSGALT00000014439	424116	GAACCGTTTCAAGATCCCTGTTCCCAATCTTATTACATTTGCTGAAACTCTTGAGGTTGG	-2.50186	0.001928
A_87_P033095	TRMT2B	TRM2 tRNA methyltransferase 2 homolog B (S. cerevisiae)	ENSGALT00000008098	422195	AGCTCAGGAGGTGACCTCCCGGTGTCCTTAAGGAGAGGATGTGGCTGTGACTCGAACTTT	-2.50012	0.000419
A_87_P032861	LOC100858260	CMP-N-acetylneuraminate-beta-galactosamide-alpha-2,3-sialyltransferase 2-like	ENSGALT00000002645	419136	ATCAATGACACACACTCAAGAAATGAGGCCAAGCCGTTAGCACAAGAAGCGGCAGCTGCA	-2.49493	6e-05
A_87_P029339	FGD4	FYVE, RhoGEF and PH domain containing 4	XM_416365	418133	AATATACAGGGATAGTTTGGTTTAATGTAAGTAGTATGTAGGTCGAATTCCACAGATCTG	-2.4932	0.001203
A_87_P021529	REEP1	receptor accessory protein 1	BX950656	771776	GTGAAATTGTTGACAAGGGAGTTGCCTTATATCTCTCCAAACATCCATTGTGTAAATGAG	-2.4932	0.001
A_87_P008771	P2RY6	pyrimidinergic receptor P2Y, G-protein coupled, 6	NM_205195	396114	GCATGGAGCAATTTGGGTTGAAGCTGCATGGTGCGGAGATGGGGATGAGCCCAGAGTGCT	-2.49147	0.003377
A_87_P020092	RBM16	RNA binding motif protein 16	XM_419686	421647	TTTTATGTTCCTACAATTTGGCAGAAAATGAAATGGCCCATGTTACTTAAGGAGCATAAC	-2.48975	2.9e-05
A_87_P036706	TBCCD1	TBCC domain containing 1	NM_001006545	424869	AGCTGCTGCTTTCCCAGGAATGTACTGTAACTGTTCTGTTGGTAAATGAGAAGGAAGGTG	-2.48975	9e-06
A_87_P009133	KIF4A	kinesin family member 4A	NM_204975	395823	ACGTGCTAGCCATATGTGAACGTTGTAGTGGTTTTTAACTTGTTGTAGCTTTAATAAAGG	-2.48802	0.000212
A_87_P036731	ZBTB1	zinc finger and BTB domain containing 1	ENSGALT00000037416	428916	ATGAGCAACTGGAGCAGCACATGGATGTTCATCTGTATACATGTGGAGTATGTGGAGCAA	-2.48802	0.006467
A_87_P012501	EAF2	ELL associated factor 2	NM_001006525	424243	CTTGAATAGGCTGGTCTTTTTACAGCCTTTTTGTATCTAAATTTAGATAACTGCAGAGAC	-2.4863	0.000156
A_87_P022189	HTATIP2	HIV-1 Tat interactive protein 2, 30kDa	BX935289	424363	GGGGTGCAAATCCGGGTAAGTGTCTTATGATTGAAACAATTCCTTGAACTGAGACCTCGA	-2.4863	0.000517
A_87_P014859	SFRS12	splicing factor, arginine/serine-rich 12	ENSGALT00000023839	427168	AGTAGTTATACCATGAAAAAGCATATGCCATCAGAACTATTCATCTCTGAAACTCCACAC	-2.48458	0.006077
CUST_435_PI415269071	TSPAN7	tetraspanin 7	XM_416779.2	418577	CTCTGTCTAGCATGCCAACGAGAATGCATTGATATTGTGAGTATTTGTGATATATGTATT	-2.48458	0.001627
A_87_P032082	MRM1	mitochondrial rRNA methyltransferase 1 homolog (S. cerevisiae)	ENSGALT00000008680	772219	ATGAGGCAGTCTCTCTGCTACACATTGCTGCTTGAATATCTGGAGCCATAGTGTTGTATT	-2.48285	1.2e-05
A_87_P036540	SLC47A1	solute carrier family 47, member 1	NM_001030720	417617	CATCTGCCATAGATTACATCTCTGTAGACATAGACACCGTGGAGACCGTGGTGCTGCCTG	-2.48285	9.3e-05
A_87_P022666	CDC14B	cell division cycle 14B	ENSGALT00000020613	427473	AAATGGCTATCCCCATCATGCTCCAGAAGCTTATTTCCCATACTTCAGGAAACATAAGGT	-2.48113	0.001999
A_87_P019517	TBL2	transducin (beta)-like 2	CO768125	770276	CTGATCTGGAACCTGAAGGGTGAAGTCCTTGCCAGCATTAACACTAACCAGATGAACAAT	-2.48113	7.4e-05
A_87_P035201	KCNA2	potassium voltage-gated channel, shaker-related subfamily, member 2	NM_204463	395117	CAAACGCTTGGATTTTATTGATGAATTCAGATGATATTTCCATCCACCACTATTTCCAGG	-2.4777	0.002608
A_87_P017019	NBL1	neuroblastoma, suppression of tumorigenicity 1	NM_204149	373952	GTTGTATAAAGCTAATTTCTTTGGCACTGTCCTGACAAAAGCTTCCAGAGCTTGTAACCG	-2.46913	0.000876
A_87_P008193	NDUFB9	NADH dehydrogenase (ubiquinone) 1 beta subcomplex, 9, 22kDa	ENSGALT00000026351	420337	CAATAGGCAGTAGGTTGTGCCAGTGAACGGTATGTTTACTGTAATGCATAATAAAGCCAA	-2.46913	0.001273
A_87_P015691	PIK3C2B	phosphoinositide-3-kinase, class 2, beta polypeptide	ENSGALT00000000884	419822	TCAACTTCTTCATCCACAACCTGGCGCAGATGAAGTTCACGGGCTCTGATGCCCGCCCAA	-2.46913	0.001285
A_87_P037892	ZFHX3	zinc finger homeobox 3	AF104331	395682	AAAGATGAGGATGAGGATGGACAGGATGATAGCCAGAATGAAGACTCTATGGATGCAATG	-2.4657	0.000747
A_87_P008797	EFNA5	ephrin-A5	NM_205184	396100	ATAGCACAGTATGCTCCAGCAACCTGTCGAAGAAAATTTCAGGGTCTTGGAACATCAAAG	-2.464	0.030501
A_87_P031979	IGSF21	immunoglobin superfamily, member 21	XM_025142733.1	419359	CTCCGTACAGGTCCCACCGGTCATTACACCTCTGCCAATCGGTCTCTTTTTCTTTTTCTA	-2.464	0.000697
A_87_P019128	LOC422320	ligand of Numb protein X 2-like	ENSGALT00000012483	422320	TTGGACTCACTAGAGCTTGTTAGTATTGGGTGTTGAAGAGAAAGCTGGTTCTTCAGTGTT	-2.46229	0.001609
A_87_P023656	CARKL	carbohydrate kinase-like	ENSGALT00000007388	417607	GGAAAGATGTTGATGCTGCTGTGGGGGCTGCCATGGTGATGTTCCACAGAAAATAAATTA	-2.46058	2e-06
CUST_437_PI415269069	SOX4	SRY (sex determining region Y)-box 4	NM_204484.1	395143	TACCTGTCTGTCTTTAAGGTTTTTGTCGGACCGTGGAACAGTTTCAGAACGTAGCGTTAG	-2.45888	0.001137
A_87_P035088	SLBP	stem-loop (histone) binding protein	NM_001004403	422902	TACAGAATCTCAAACGAGCTGTCGAGATAATTATGATACCTGTTCTGGCACTCCCACCAA	-2.45717	0.003244
CUST_5_PI415900431	IL2	interleukin 2	NM_204153.1	373958	GTACGTTGGAAAACTGATTGATTCTCACTTTGTCGGTAAAGTGATATGTGTTTACTGAAA	-2.45547	0.006243
A_87_P036309	ARHGAP25	Rho GTPase activating protein 25	NM_001030883	419516	GCACTCTTCTGTGCTAAGCACAATGGACTTAATGCAAATGGATTGCTATTACTGAGGACT	-2.45207	0.000254
A_87_P036487	CECR1	cat eye syndrome chromosome region, candidate 1	NM_001030767	418160	GCTGGAGCTTTATGAGGATAACATACAGTATGTTGAGATAAGAGCTATCCTGCCTGCGGT	-2.45207	0.000766
A_87_P018738	OGFOD3	2-oxoglutarate and iron dependent oxygenase domain containing 3	CR338928	769717	TGAAGATCCTGAACGTTGTAATATCTTCCAAACGTGGTGTGCTTCTCCCGTAATGTGAAC	-2.45037	1.6e-05
A_87_P030632	MTMR12	myotubularin related protein 12	XM_424996.6	427423	AGTTTAAGATGTTTGCTGTATCCATATCTAAAGAACTCGAGTATCTACAGCCTGCTGAGT	-2.44867	0.002576
A_87_P023644	BET3L	BET3 like (S. cerevisiae)	ENSGALT00000024126	421743	TGACCTTCCTGCAGGACAGGCTGAAGGGTGATGCTGTGACAGAAATAGGAATTACATTTT	-2.44189	0.000232
A_87_P018388	GTF3A	general transcription factor IIIA	NM_001113571	418931	AAAGCCATATCCTCTCTTTTCACGAGGAGCTGAAACCATTTTCGTGTGATCATCCTGGCT	-2.44189	4.5e-05
A_87_P036750	POLL	DNA polymerase lambda	ENSGALT00000012572	423853	CTTCTGCAGAACACCTGATGGGAATGAATGTCTTCTGGCATGTCTTGGTGCTTTGAAACA	-2.44189	0.000164
A_87_P017107	SLC7A4	solute carrier family 7 (cationic amino acid transporter, y+ system), member 4	ENSGALT00000003450	427062	CTCTGTGTAGTGGTTGTGAGCAACGGGCTGACCTGGTCACCCCCATAAACGCTGGTTCTA	-2.43682	0.000376
A_87_P029628	GINS2	GINS complex subunit 2 (Psf2 homolog)	XM_414187	415824	AGGGCAGCACAGGCCACACACTGCCTTGAAAGCAATGAATTTCAAGGCGGTGCTTCGCTG	-2.43344	0.001438
A_87_P015714	CHST3	carbohydrate (chondroitin 6) sulfotransferase 3	NM_205121	396018	CATGGGCACATGCTCTCTGCGTTTTCCAGTGTTGTGCAACGAGTGCCAGCAGCATGGTGT	-2.43176	0.000283
A_87_P008833	CCNB3	cyclin B3	NM_205239	396167	ATGGACATGATGAAGCTGGAGGAGAAGTTGAAAAGCTAGCCCTGCTTCTGTTTATAGCCT	-2.42839	0.000207
A_87_P019047	FAM83D	family with sequence similarity 83, member D	ENSGALT00000004894	425103	AGACCAATGTTTTAACAGAAGAAGCTGACACTCAAACTTCAATTGCTACAAGAACGAATG	-2.42839	3.8e-05
A_87_P037249	LDLR	low density lipoprotein receptor	NM_204452	395103	TGTGACACAGCCCTGAGTGTGCAACACCAGCACTGAGTGTGCGACACAACGAGTGTGCAA	-2.42335	0.000865
CUST_5_PI415900429	FANCA	Fanconi anemia, complementation group A	NM_001134359.1	415854	CAAAAGCTTTGGAAACGTAGGACTGTTACTGGAGGCATGTGAAAAACTTGACCCAGAGGT	-2.41999	0.000852
A_87_P015683	FYTTD1L	forty-two-three domain containing 1-like	ENSGALT00000009488	422221	ACTGGATTCGGGGTTGATTTTATAGGAATGTGTGAAACGTTGCTAGCTGGTTGATTGATG	-2.41999	0.00972
A_87_P035659	PIK3CD	phosphoinositide-3-kinase, catalytic, delta polypeptide	NM_001012696	419444	TTCTGTAACAAGAGTGTGTTTACATGTTTCACTTCTCAGTTGCTCTAGGTACGTGTTTTG	-2.41999	0.000472
A_87_P018997	SEC24D	SEC24 related gene family, member D (S. cerevisiae)	ENSGALT00000019581	422683	ATTCCTGAAATGTTTGCAGACACTAATGAGAGTGAGACCATCTTTGCTCCTGTTATCCAG	-2.41831	0.00152
A_87_P022689	GPR17	G protein-coupled receptor 17	ENSGALT00000003126	769024	ACCGGCTTCCTCTTTTACCTCAACATGTATGCCAGTATCTACTTCCTTATGTGCATCAGT	-2.41664	0.000922
A_87_P016538	PCGF5	polycomb group ring finger 5	CR386353	423796	GTGATTGCACTTTTTTATGGCTACCCTAGAGGTTGGAATTTGGGATATGGCTTTTCTTTG	-2.41664	0.001275
A_87_P036423	PSMF1	proteasome (prosome, macropain) inhibitor subunit 1 (PI31)	NM_001031582	430115	AGCCCGTCAGGGTTCAGTACTATATTTTCTTCTCATGGTTTGATTTCTTGGAATGATGTT	-2.41162	0.003798
A_87_P034256	HISPPD2A	histidine acid phosphatase domain containing 2A	ENSGALT00000013664	415587	TATGTCTCAGAGAATTCTGTCATCATCCTCTTTCCCACTGCGCCAGCGGTCGGATAAGCC	-2.40827	0.000446
A_87_P009014	RAC1	ras-related C3 botulinum toxin substrate 1 (rho family, small GTP binding protein Rac1)	NM_205017	395871	CTCCAAACCCTGTGCTTTGCTCAGAACAATGGAGCATCACATTCAATGCCAAGTTTGTCT	-2.40827	0.000513
A_87_P024704	CRYM	crystallin, mu	ENSGALT00000003915	427008	CGATTCTGTTTGGAGAATGGGTGAAGCCGGGAGCCCACGTCAACGCGGTCGGAGCAAGCA	-2.40327	0.000142
A_87_P036618	GMNN	geminin, DNA replication inhibitor	NM_001031010	421004	AACGCAAATACTGTGTATTTCAAACTGTTGTGTAAATATCAAATGGTCTGACACAATGCG	-2.39994	1e-05
A_87_P036950	NDC80	NDC80 homolog, kinetochore complex component (S. cerevisiae)	NM_204477	395134	TGCTAACCCAATAGTAATGGGTTAAAGAATCAAGGTCAGAACAACCTTCCTTTGTATTCT	-2.39994	0.002178
CUST_500_PI415269069	DSTN	destrin (actin depolymerizing factor)	NM_205528.1	396539	TACTGTGCTATGTTCTGTGTGTGCCAAACTTGAATAGCTTAAATAAATGGGGTTTCCTTC	-2.39662	0.000243
A_87_P023768	NUDT1	nudix (nucleoside diphosphate linked moiety X)-type motif 1	NM_001006160	416467	GGTTTCTTAGAGCAGAAATAAACAGGGACTTCACAGCATGGAAATTTTCACTGACTATGA	-2.39496	0.000276
A_87_P034550	RPL7	ribosomal protein L7	BU113314		TTGGAGCATTTACAAACGTAATGTGAGTTAAACATAGGATGCAGAACGACAATCACTTGG	-2.3933	0.000521
A_87_P000744	HIVEP3	human immunodeficiency virus type I enhancer binding protein 3	XM_425767	428208	GAGGGCAAAGAGAGAAGGACAACCTCAAAGGAGATCTCTGTCATCCAGCACACGAGCTCC	-2.38998	5.9e-05
CUST_74_PI415269069	TPM3	tropomyosin 3	NM_205446.1	396430	TTCTTTTTCTGTTCTGTCCCTCTGGGTTACTGAGTTGGTCTCAATAAAGCGTTTTCTCTC	-2.38667	0.000199
A_87_P031209	FAM188B	family with sequence similarity 188 member B	ENSGALT00000008333	420383	AAATGATCTTACTCCTCCACTTGAGCACTGCATTAGGACAAAGTGGGCAAGGAGCTGTTA	-2.38337	0.000318
A_87_P019465	GFI1	growth factor independent 1 transcription repressor	ENSGALT00000009558	429088	AGGATTCAAGCCCTTTGGCTGTGATCTGTGTGGCAAAGGCTTTCAAAGAAAGGTGGATTT	-2.38337	0.003487
A_87_P036157	CYTH4	cytohesin 4	NM_001012815	418043	AGATGACTGACAGGACAACTTACCAGATTTGCTTCTTCTCACTTCCAAGCCAAAGGCAGA	-2.38006	0.009427
A_87_P013659	LOC421285	uncharacterized LOC421285	XM_003640906.4	421285	CCCAGCCTTTCTCGCTTTTGTCACTATTTTTTAACTGCTTGCTCTCCTTTGGAAGCACAT	-2.38006	0.001963
A_87_P021251	IKBKE	inhibitor of kappa light polypeptide gene enhancer in B-cells, kinase epsilon	CD734688	430480	GATGCTCTGCTCTGCAGGCGGCTCCCGCCTTCACCCACCTCTCCAAAAGCGTAGATTCCT	-2.37841	0.00167
A_87_P018559	RBL1	RB transcriptional corepressor like 1	ENSGALT00000002032	419126	AAATCGAAGAGATTTGCTGAATCCATCGTTTAAAGGCTTACCAGCTGACTTCCACGCACC	-2.37841	0.000408
A_87_P026542	GCNT4	glucosaminyl (N-acetyl) transferase 4, core 2 (beta-1,6-N-acetylglucosaminyltransferase)	ENSGALT00000024107	427207	TGAAATGGAATTACCTTGAAGACCATTTGTATCCCCCATGCACTGGTACGCACCTTCGTA	-2.37677	0.001858
A_87_P001857	KIAA1797	KIAA1797	NM_001195603	427233	AGTGAGTTACCTGGTCAACAGATGAACTTAGTTCTAATGAAGTCTCTAGATGCACTAGAA	-2.37677	0.001932
A_87_P038174	C1QBP	complement component 1, q subcomponent binding protein	AB029946	395538	GTCAAATGTCAGTAGGTTAGGAAAGCAGTGCTCAGTGTGGGCATTACACAGCAGTGCTCC	-2.37512	0.000354
A_87_P036071	COG1	component of oligomeric golgi complex 1	NM_001030707	417449	ACTTCTGCCGCTCAGTATGTCAAGTTCACGAAAGACTAAATCTGCTACCAGGAACACAGA	-2.37512	0.000339
A_87_P036469	HMCES	5-hydroxymethylcytosine (hmC) binding, ES cell-specific	NM_001006137	416015	TGGAAGAGCCAGTTCATCCACAGCCCTTCGCCAAGAAGAGCAGTGCGGCATCCTGCGGCA	-2.37512	0.009557
A_87_P010329	C6H10ORF88	chromosome 6 open reading frame, human C10orf88	XM_424678	427084	ACTCAGTGTTGATGACTTGCATTTTGTTACTGTAATTCTCCACTATTGTACACAGTTAGT	-2.37183	0.000524
A_87_P009959	CZH5ORF34	chromosome Z open reading frame, human C5orf34	XM_025145052.1	427194	ATAATACAGTGTTTATACTAAATTCTGTTCCGCTGTTGTTACTTGATACCCAGTTTGCAG	-2.37183	0.001036
A_87_P015922	DUSP1	dual specificity phosphatase 1	NM_001085359	374192	ATGGCCGGAACTCAGAATTCTTGTCTCAGAAGTGCAATAACTATGGGGACAGTGTCATCA	-2.37183	0.001384
CUST_12_PI415900385	PDIA4	protein disulfide isomerase family A, member 4	NM_001006370	420785	GTGACTATCTTGAGCTTGATTCTTTGATTCTAATACAGCTGGGTTTTTGTTGTTGTTTTG	-2.37183	0.005042
A_87_P035762	ARHGAP45	Rho GTPase activating protein 45	NM_001030937	420102	ATAAAACTTTTCTGCACTGAAGCACGGAGAACGATAGATTGAGTGTATTTTAAGCTTAGA	-2.37019	0.002089
A_87_P034067	DCPS	decapping enzyme, scavenger	ENSGALT00000001619	419716	AAATTGGGGCTGGCAGCCCATTGCTATGGAAACTGCTCCTCCTGCTTAAGTCAATTAAAA	-2.37019	0.009771
CUST_280_PI415269071	ATRN	attractin	XM_420884.2	422946	GTCCTATGAATGACACTCAGGTTTATACATGGAAAGTGCTTTGTAGTTCATGTATTTATC	-2.36854	0.002861
A_87_P022474	SNAPC1	small nuclear RNA activating complex, polypeptide 1, 43kDa	ENSGALT00000019362	423517	GCTCTTGAAAGAACAGCTCACAGAATACTTGCTTGTATTTGTACAATAAATTATTTCGCC	-2.36854	1.4e-05
A_87_P037015	STK17B	serine/threonine kinase 17b	NM_001031249	424049	TGCAAAGCGGAGATTCTTCATGAAATTGCCGTGCTTGAATTAACGAAATCTAATCCTCGC	-2.36854	0.000157
A_87_P036757	EDEM2	ER degradation enhancer, mannosidase alpha-like 2	ENSGALT00000004945	770034	TACACGAGATCCCATACTCTTAGAGCTGGGAAGAGATGCAGTGGAGTCAATAGAGAAGAT	-2.36362	0.002123
A_87_P012775	FSD2	fibronectin type III and SPRY domain containing 2	CR406444	427503	AGCGAAGATGGTACTAATCACTGCTGTAAGAGCATATTCCACTCCTGTTTGCATGGTTTC	-2.36199	0.00015
A_87_P012717	LOC416924	thyroid adenoma-associated protein homolog	ENSGALT00000038544	416924	CCGGCGTTTTAGCTGTGTTTTGTACCCAGCCCGGGTTTCTATCCCAAATAAAGAGCCCCG	-2.36035	0.000404
A_87_P021717	POP5	processing of precursor 5, ribonuclease P/MRP subunit (S. cerevisiae)	BX950276	416973	ACTTGTTCGCCTTTGTTTGCATCTGCAGCATCAAGACGATACCGAGTATCTTACAGCGTT	-2.35871	0.000593
A_87_P023795	RPS28	ribosomal protein S28	NM_001302177.1	768930	GTCTTCCTTCAATGTCCTGAACCTCATTAAGGCACTTCAGTGACTGGGAATAAAGTTTGA	-2.35871	0.007061
CUST_125_PI415269071	PIK3CG	phosphoinositide-3-kinase, catalytic, gamma polypeptide	XM_415951.2	417706	AACTGGTTCTTACATCTTGTGCTTGGAATCAAGCAAGGAGTAGAAAAGCATTCTGCTTAA	-2.35708	0.00135
CUST_7_PI415900417	SARS	seryl-tRNA synthetase	NM_001031392.1	426697	GCAGGGGGCGGAAACCTTCCCGTCCTTCAACCCAATAAAGCAAAGAGAGCTGCTAAAAAA	-2.35708	0.003921
A_87_P024729	ZBTB38	zinc finger and BTB domain containing 38	ENSGALT00000004533	424783	CCCAAAATTTGCAAGACGGCAGCTGCTCTGGGAATGCACCAGAAGAAACATCTATTCAAA	-2.35545	0.002196
A_87_P016325	RPS6KA5	ribosomal protein S6 kinase, 90kDa, polypeptide 5	NM_001012587	423408	TGACGTGAGGAATTTGTTAACAGCTTATTCTACTCTCGAGCAAACTTAATCCAAACCCTA	-2.35381	0.027036
A_87_P037160	SLCO4A1	solute carrier organic anion transporter family, member 4A1	NM_001030856	419231	CTCCGCTGCTCAGGAATCATCAAATTGTGTTTACTTTGCACAGTGTCAAGTCTGCTAGCT	-2.35381	0.000314
CUST_381_PI415269069	BID	BH3 interacting domain death agonist	NM_204552.2	395236	ATCCAGCTGCCTCTGAAGAAATCATGTAAATAATGTCCTTTTACTTGTGTTGTTCTGTGT	-2.34892	0.000108
A_87_P012243	PALM2	paralemmin 2	NM_001204217	100533110	CCATCAGAGGAAATGATAGAACTTGAAAAGGAAAGAAGGGAACTCATTAAAAGCCAGGCT	-2.3473	0.000586
CUST_4_PI415900415	SFRS7	splicing factor, arginine/serine-rich 7, 35kDa	NM_001031368.1	426265	GATCTGGAAATATAGGGCTTTTTGTATTTGGTGCATTGGAATAAACAGTGCATTTCTAAC	-2.3473	0.001627
A_87_P011934	TMEM229B	chromosome 14 open reading frame 83	NM_001012585	423269	CGCACAAGGCCTAACCATTTGTTTGTATGTGTATCTTCCTTGGTAGATTAAAGTTGCCTG	-2.3473	0.001216
A_87_P037609	HIPK2	homeodomain interacting protein kinase 2	AF461697	374138	GCAGGACAGAATAACGGGAACACATATGACACCAAAGGGGTTCCAGAGACTCACTGCAGT	-2.34567	0.0161
A_87_P033130	MLEC	malectin	XM_415264	416971	AGGAATTTATCTGGCCTGATTTGCTGCACCAGTTGGGAGAGACTTTCCTAGTCTGACAAT	-2.34567	0.000155
A_87_P035768	PIGK	phosphatidylinositol glycan anchor biosynthesis, class K	NM_001031278	424556	TAAAAACAGTAAGTGCCAACTAGGTGATGCTCTTTTGGAATCTGTTCTCTCTCCTAATCA	-2.34567	2.3e-05
A_87_P036673	LIG4	ligase IV, DNA, ATP-dependent	NM_001030816	418764	ACTGTCAACCATGACTTAACCAGGCTTTTACACTTTATCTTTCAAAAAAGTTTCATGTGC	-2.34404	0.000209
A_87_P024636	RACGAP1	Rac GTPase activating protein 1	ENSGALT00000010135	426884	TTGCACAATGCTGGATTTTACTACCTGCTTTTAGCATTGGTGAGGAAAATAAATACAAGT	-2.34242	0.000191
A_87_P038109	ERAL1	Era G-protein-like 1 (E. coli)	NM_204239	374084	ATCTTAACACCTTTGTTTAATTCAGGAACAGAGGGTGATGGAATGAAGATAGCGGGCTGG	-2.3408	0.000228
A_87_P017385	CPA6	carboxypeptidase A6	NM_001006344	420171	TCGAGGAATGGATGTATTATCTGAACAAAACTCATTCAGATCTTGTTCATATGTTCTCTG	-2.33755	0.03517
A_87_P015826	RAB3IP	RAB3A interacting protein (rabin3)	ENSGALT00000016187	417850	TCAGCTGTTCTGGAAGCTGTTGAAAACAACACTCTGAGCATTGAACCTGTTGGCTTGCAA	-2.33593	0.000882
A_87_P034148	ABHD10	abhydrolase domain containing 10	XM_416633	418419	CATATCGCATGGGTAAGGTCATCTCGTTGCAGTGCCTTTAAGCAAGATAGTGGAAAACAG	-2.33432	0.001206
A_87_P036415	RALGPS2	Ral GEF with PH domain and SH3 binding motif 2	NM_001006532	424429	TACTGGGTAGCATTGTGTGGAACCCAACTCTTTTACTATGCTGCAAAATCTCTGAAGGCC	-2.33432	0.003772
A_87_P037451	TES	testis derived transcript (3 LIM domains)	NM_204623	395332	GTGTTCCTGTTGTAGCAAGTGTTTAATTGGCCAGAAGTTTATGCCAGTGGAAGGGATGGT	-2.33432	0.000833
A_87_P038744	LOC421748	uncharacterized LOC421748	ENSGALT00000024181	421748	CGGGCAATCCTTTTATCTTTGCGACTCAAGGCGAAGGGATCCTTTCTTTATTTTTTAAAC	-2.3327	0.002136
CUST_304_PI415269069	CASP8	caspase 8, apoptosis-related cysteine peptidase	NM_204592.2	395284	AAACCACTCATCTCAGCTAAAAATTCAGTAAGACATCAGTCTGCTCTTAGCACATATGCA	-2.33108	0.001829
A_87_P024507	TP53I11	tumor protein p53 inducible protein 11	ENSGALT00000030003	426399	TCATGTTTTCCGGGGTGGCCATCATGGCCCTGGCTTTTCCTGATCAGCTCTACGATGCCA	-2.33108	1.7e-05
A_87_P023802	ALS2CR2	amyotrophic lateral sclerosis 2 (juvenile) chromosome region, candidate 2	ENSGALT00000013642	424083	TGGGAATAACAGCATGTGAATTAGCCAATGGACACGTTCCATTTCAAGATATGCCGCGCA	-2.32947	4.1e-05
A_87_P010135	CCNI	cyclin I	XM_420590	422634	GCAGCCTGAGGTTTGACAGGTTTGTCATTAGCAGTCACTAAAACAAAACAGCCAACCCAA	-2.32463	0.002854
A_87_P014211	ZFP92	zinc finger protein 92 homolog (mouse)	NM_001012821	418448	TAGGCACTTCTCTCAGATTCTTGTTTAGGCGCTTTTGTGGGTGGCACTTTACCAATGTTT	-2.32463	0.003419
A_87_P034735	E2F7	E2F transcription factor 7	ENSGALT00000016699	417868	ACCGCAGTACCTTTATGTCCAGCCTGCTGCTGGATTAAGCAGTTTTAATTTCCTGTTCTC	-2.32302	0.000277
A_87_P003057	EVI2B	ecotropic viral integration site 2B	XM_001234952	776032	TGCATGGCCTAATAGCAACTCCACTGTGCACATAACCAACGATTCCTGATTTTGGACACT	-2.3198	0.006082
A_87_P017724	NOLA2	nucleolar protein family A, member 2 (H/ACA small nucleolar RNPs)	NM_001252144	416218	CTCAAAGCGCCCCACCTGCGTCATCCTGCTAAAGCCTCACGAGGAGTACCAGGAGGCCTA	-2.31659	0.001322
A_87_P037603	CDH20	cadherin 20, type 2	NM_204134	373927	GCAATACTGTGCTCAAATGAGAATGAGAAGAAGAGTGTGAATGAAGGTCGCTCTGGATCA	-2.31498	0.010712
A_87_P012092	C10orf10	chromosome 10 open reading frame 10	ENSGALT00000009661	416292	TATTGCCTTGAACTGCCCTGAGCATGGAGGAAATTGAAGAGCCATCTGTCTTGAAGAAGT	-2.31338	0.00216
A_87_P035302	ID3	inhibitor of DNA binding 3, dominant negative helix-loop-helix protein	NM_204589	395281	CCCGGCTGCGACTTTTGGAGCGGCGCTCCCCAAATCCCGGCTTTCTTTTTAGGACTTTTT	-2.31338	0.009326
A_87_P014273	SLC16A10	solute carrier family 16, member 10 (aromatic amino acid transporter)	CR390252	421753	TGATAGGAAGCAGTATTTAAGTCAAAGTTGTTTTTGAGAGCGCTGTGTTTCGCTCACTGC	-2.31177	0.000846
A_87_P008835	ST6GALNAC1	ST6 (alpha-N-acetyl-neuraminyl-2,3-beta-galactosyl-1,3)-N-acetylgalactosaminide alpha-2,6-sialyltransferase 1	NM_205240	396168	TTTGGAGTATTGGCCTTCTGAGTGGGCTTTTGCAAACAAAATAAACGGCACTGCTTTCCC	-2.31177	0.002204
A_87_P019613	ADCY7	adenylate cyclase 7	XM_414097	415732	CACTGCAGTATCATGTGTTATGCAAGTGTTTTCCTAACCAGCAGCTGTCCAGAAGTCTTT	-2.31017	0.004396
A_87_P022363	GDPD1	glycerophosphodiester phosphodiesterase domain containing 1	ENSGALT00000008181	417631	CACAAAGCTCAAGGAGTTCTTACACAACTATCCCGTGTAAATACAGGAGGACAGGGAAGA	-2.31017	5.1e-05
A_87_P036875	GPR174	G protein-coupled receptor 174	NM_001008464	422146	GAGAAACGACGTGAATCCCATTTCTTTGTTGTTTTAGAACCCTTCCATTTAATAAAAGAG	-2.30378	3e-06
A_87_P008867	RANP1	RAN, member RAS oncogene family pseudogene 1	NM_205258	396193	GGTGCAGCGTGTTTGCCACTTTATTATCTAGCTGAGCAGAACATGTGCTTAATCTTTGGG	-2.30378	6.9e-05
A_87_P023027	C18H17orf62	chromosome 18 C17orf62 homolog	ENSGALT00000002445	417342	TGGACGTGGACACTGCTGTCTTTTGAACTTTGTCAGCTTGTCACAATTGTCTAGGAGTAG	-2.30218	0.00015
A_87_P009370	RPS6KA1	ribosomal protein S6 kinase, 90kDa, polypeptide 1	NM_001109771	386579	TTTCTGCTACTGGCAAGTTTGATTATTAGTTCCCAATCAACCAAGTGCTGTTACTTTTTT	-2.29899	0.000418
CUST_314_PI415269069	CISH	cytokine inducible SH2-containing protein	NM_204626.1	395335	CAATGGCGGCCGTGAGAAAGTGCTGTAGGCATGTGCACACTACTTGAATTCAGAGTTGCT	-2.2974	0.017042
A_87_P035574	TNIP2	TNFAIP3 interacting protein 2	NM_001031166	422884	AGCACAATGCAAATTCTACTACAAACTAAAGAGAACAAGGTGTAGTGGTAGGTGGGTTGA	-2.2974	0.000651
CUST_11_PI415900377	CCT8	chaperonin containing TCP1, subunit 8 (theta)	NM_001004389.1	418486	TATTAGACACATACCTGGGAAAATACTGGGGTATCAAGCTGGCCACAAACGCAGCAGTAA	-2.2958	0.004751
A_87_P028024	TTK	TTK protein kinase	XM_419867	421849	TTTTAAGAGCACTAATACTAAGCAGTGTAAATAAAGTGTGCTGAATGTAGCTGGACTGGT	-2.2958	0.004994
A_87_P007868	ALG8	asparagine-linked glycosylation 8 homolog (S. cerevisiae, alpha-1,3-glucosyltransferase)	ENSGALT00000030044	428097	TTGTGGATCACATTCACTTTCAGTACAATGGCTTTCTATTTGGCCTGATGCTTCTCTCTG	-2.29421	0.000165
A_87_P015249	JAKMIP1	janus kinase and microtubule interacting protein 1	ENSGALT00000025035	422854	TTTACAGAATGGAACAAGAAGAGCATCAGCTGAAGAATGAGATGCAAGATGCAAAAGACC	-2.29421	0.013385
A_87_P024936	PLAC8L1	Placenta-specific 8-like 1	DR417107	770777	CCGTGGTCACCAACGCCAAGCCTATGTGGCAGACGGGGCTGATGGATTGTTGCACCGACT	-2.29421	0.003732
A_87_P021507	ARMC7	armadillo repeat containing 7	BX950696	422118	ACTGGTGAGAAAGGTGCAGGTAGAAAAAGGGTTTATGGCACTCAGGTTCACAAGTAAAGC	-2.29104	0.000273
CUST_15_PI415922305	IFRD1	interferon-related developmental regulator 1	NM_001001468	395226	CACCTTCACTCACAAGGAAGTAGTAAATAAGGTACTTGCCTCAATGTAAAATAAAGATTC	-2.29104	0.002535
A_87_P008996	RAD54L	RAD54-like (S. cerevisiae)	U92461	424611	AGCTCAAGGAGCTGTTTTCATTGAATGAGACCACCATCAGTGACACCCATGACAAGATCA	-2.29104	0.009769
A_87_P018075	BCL2L13	BCL2-like 13 (apoptosis facilitator)	CR353237	418163	TTTTTAGTAGAATTGGGGCGGGGACTGGTTTTTCCTGATTAAAGTACAGGGGTATTTTTA	-2.28469	0.000709
A_87_P012530	DERA	2-deoxyribose-5-phosphate aldolase homolog (C. elegans)	NM_001006248	418176	AAGGCGTAATTCTCTCTTGTTCATATATTACAGCATTAAAAAATATGCCCAAGTCTGCTG	-2.28469	0.000982
CUST_256_PI415269071	CTSG	cathepsin G	XM_423728.2	426049	AGCAGAATTTCCGTACGGCACCAGCATGCATTGGCAGTACTGCAGAGCCCGTTTCCCTTG	-2.28311	0.00283
CUST_384_PI415269069	NDUFV2	NADH dehydrogenase (ubiquinone) flavoprotein 2, 24kDa	XM_001232140.1	426488	CTGGACCTATCCTGTCAAATAGGAAGAAGCAATAAAATTCAGTTCTGTCTGTAGAGTAAA	-2.28311	0.000929
A_87_P029311	RPP25	ribonuclease P 25kDa subunit	XM_428398	430848	AGAACAGAAATGGAAATAACCCCTCTTCCCACATCATATATTCAGGTTTTACCTCTCCCG	-2.28311	0.002622
A_87_P036065	KIF23	kinesin family member 23	NM_001030554	415567	CTACAGTGTCCTTGTTTCTTACATCGAGGATCTACAAAAACTACATTTATGACCTCCTAG	-2.27995	0.002004
A_87_P024472	PBK	PDZ binding kinase	ENSGALT00000026767	422003	AAACCTTTTCAACGTCTGTGTTGATTCAGTCCTCTTCAGTTGGTGTTTCGTGACAGGTGT	-2.27995	0.001237
A_87_P022977	GNG5	guanine nucleotide binding protein (G protein), gamma 5	BX933546	424538	TAAAATTGCTACTGTTGTCAAACCTCTTACCATCTACCTCTCCAAAAGAACTGTATGCTA	-2.27837	0.005531
A_87_P019380	SDC1	syndecan 1	ENSGALT00000026589	421960	TCACCTGATGAGAAACCAACAGACGATGCAGTTGTAACAACAGCAAGAAGTCCCACTACT	-2.27837	0.000471
A_87_P035597	ALKBH1	alkB homolog 1, histone H2A dioxygenase	NM_001031552	428898	AGCCCAAGCAGGGATCTTGAACTATTATCACTTTGATTCTTCACTGGGAAATCATGTGGG	-2.27679	0.000509
CUST_316_PI415269069	TF	transferrin	NM_205304.1	396241	CCTCGTCACTCTGAATGTGGCTTCTTCGCTACTGCCACAGCAAGAAATAAAATCTCAACA	-2.27679	0.023135
A_87_P035038	TMEM57	transmembrane protein 57	NM_001030895	419590	CACAATATTAACCCAGGAAGCGTTGTTGTGAAGGCGGAGCTGTGCAATGTACTGTATACA	-2.27679	0.000138
A_87_P036271	ZBTB2	zinc finger and BTB domain containing 2	NM_001031070	421635	CCAATTGCCATCATCTTTATCTCCAGAACTGGTATCTGCTGCTGGTAATAATTCACCTGC	-2.27521	2.1e-05
A_87_P019816	DEADC1	deaminase domain containing 1	TC390366		CGTGAAATTGGTAATAGTATGAATAAAATGTCTGTGAGATACTGTATCTTTTCCCAGTGC	-2.27363	0.003227
A_87_P019001	USB1	U6 snRNA biogenesis 1	ENSGALT00000001326	415628	ATGTGCTGCAGTCAGCACTGGTGGCTCCAGTCAGAGCTGCTAATTTTGCTGATTTTAAAA	-2.27206	0.00521
A_87_P015632	GLUD1	glutamate dehydrogenase 1	ENSGALT00000003144	423612	CCACGAAAATTTCTTTTCTTCTGACGTTATAGTGGATTCTATTCTCAATTAGTTTCAGCC	-2.27048	0.001343
A_87_P021595	SMDT1	single-pass membrane protein with aspartate rich tail 1	ENSGALT00000019418	770755	CATAAAGATCTGCGTGGGATTCCTTATATTAGCGGTATGGGAAACACTTAATTAAAGAAC	-2.26891	0.001829
A_87_P002006	TLK1	tousled-like kinase 1	ENSGALT00000015585	424155	CACAAGATTAGTGACTATTTTGAGTACCAAGGTGGAAACGGCTCTAGTCCAGTTCGAGGT	-2.26891	0.000242
A_87_P023942	E2F6	E2F transcription factor 6	NM_001244738	421943	TGATGGAAAACGCATTCAGTAAATGGATTTGAAAAATGAAGGTTTGAGAACTGTTTCTGG	-2.26577	9e-06
A_87_P017611	RNF130	ring finger protein 130	ENSGALT00000009349	416281	GCAGCACAAGCGTTTATTTCCTACATCCTATTTTTTCATAAAATTTGCTGATGCCAAAGC	-2.2642	0.001516
A_87_P011981	MTA3	metastasis associated 1 family, member 3	ENSGALT00000016137	421395	TCCAAAGTCAGCTGTGAAAACACGCCAAGCTTTCTTTCTTCACACAACGTGCTGGACAAA	-2.26263	0.000914
A_87_P018555	PSD3	pleckstrin and Sec7 domain containing 3	ENSGALT00000024886	770334	CCACTTTTCCAGCAGATACTATCAGTGTAACCCAAACACCATTTCTTCTACAGATGGAGT	-2.26263	0.003201
CUST_4_PI415900397	FMNL1	formin-like 1	XM_015299283.2	419965	TTTTTATATACCGAGGGCCTGTTAAAGCAGAACTGGTAATAAACCGACCCCGAGGGTGAA	-2.25793	0.002456
A_87_P022906	PTPLAD2	protein tyrosine phosphatase-like A domain containing 2	BX933712	427232	AAATGGAGCAGCTTGGAATAACTTGTTACTTTTGGAAGTTTTGACTGCAAATGTCAGGAT	-2.25793	0.015712
A_87_P004426	FYCO1	FYVE and coiled-coil domain containing 1	NM_001045839	428453	CAAAGAAACAGGCACAGAGCTTTCAGGAGACCAGCCAAGAAGAGCTGTCTGCAATAAAAT	-2.25636	0.005577
A_87_P024036	PARP8	poly (ADP-ribose) polymerase family, member 8	ENSGALT00000024009	427198	ATCTTAGAATGGAAGAATTGGATGGATTGAAGAATCACAAATTACTCAGCAAGACCTACT	-2.25324	0.006464
A_87_P036850	WDR77	WD repeat domain 77	NM_001030916	419865	CCATCAGCGAAGATTGTACAGTAGCTGTACTCAACTCAGACCTTTCAGAGGTGTTCAGAA	-2.24856	0.001679
CUST_421_PI415269069	ARHGAP24	Rho GTPase activating protein 24	XM_001232915.1	422593	TTGTTTTATTGTTTTGTTCCCCCCTCTTGCTGGGGAGTGAAGATAAACAGATACGTAAAG	-2.247	1.8e-05
A_87_P024420	FERMT1	fermitin family member 1	ENSGALT00000014344	416727	AGCTGTCAGTGACATCTGCAAAATTCTCAATATCAGACCGGTCAGAAGAAACTGTCTTTG	-2.247	0.000363
A_87_P023653	MDM4	Mdm4, transformed 3T3 cell double minute 4, p53 binding protein (mouse)	ENSGALT00000000908	419823	TTGGATTTGGCACGAGAATGTGCAAGGAGGGACTCTCTGTTGAGTTTCACTGAGCATAAA	-2.24544	0.000795
A_87_P032983	EXOSC1	exosome component 1	BU216264	423844	TTATGTATATTAGATGGAAGAAGAGAAGGACAGAGGAAATTTCGGAAAGATAATACAAAG	-2.24233	0.020919
A_87_P037522	IL6ST	interleukin 6 signal transducer (gp130, oncostatin M receptor)	NM_204871	395684	GTTATATGCCTCAGTGAGAGAAGAGACTGGCTGTATTAGGCCTTCATTAGTGCCTGTTCA	-2.23923	0.005735
A_87_P035657	HELLS	helicase, lymphoid-specific	AJ851608	423750	ACAGAAATGCCTTGCAGAGCTGCTTCTGGAAGTATCTGATAGTAGATGAAGGTCATAGGA	-2.23767	0.001936
A_87_P017813	SNX20	sorting nexin 20	CR353629	415726	ATACAAGAAGCAACTTTGTTCAAGTGCAAAGCTGCCTGCTTCTTTTCCTGAACACGTTAT	-2.23767	0.000219
A_87_P022223	STYXL1	serine/threonine/tyrosine interacting-like 1	ENSGALT00000003043	417518	CAACGCTGTTGACAGAAGAAGGCAAATACCTCCATATATCTGTTCCAGATTCGCTTGAAG	-2.23767	0.000537
A_87_P024195	TCAIM	T-cell activation inhibitor, mitochondrial	ENSGALT00000018736	420670	AGAAGAGTTTGCCACTTAGAGAAGAACTAGAACGTTTAAAGTTTGAACTCTCTCATCAAC	-2.23767	0.021171
A_87_P035826	GALNT6	polypeptide N-acetylgalactosaminyltransferase 6	NM_001031578	429501	GCGCGAGGAGCCCTGGCTGAAGAACATCGTCGATGGGAAGGACCAGGTCATCGACCTGAT	-2.23457	0.00057
A_87_P039469	KCNQ5	potassium voltage-gated channel subfamily Q member 5	XR_027148	421866	CAGCTTGTAGGCTTTCTTCATTGGGCTGAGTCATTCCTCTAGTCACACATATCATAGCAT	-2.23457	0.000792
A_87_P037309	SIPA1L1	signal induced proliferation associated 1 like 1	NM_001199690	423255	ATTTCCTTTTGGAACTTACTGAGGTTGAACATACTGAAAGATCATGACCAGCTTGAAGCG	-2.23303	0.003778
A_87_P003408	SMPD3	sphingomyelin phosphodiesterase 3, neutral membrane (neutral sphingomyelinase II)	XM_429344	415619	GTGCACGTAAGTGCAAAGTGTTTTCTGGTTTCTTATCTTTCCATCCAATTCAGAAAGACT	-2.23303	0.008191
A_87_P036711	N6AMT2	N-6 adenine-specific DNA methyltransferase 2 (putative)	NM_001006277	418951	GGATCTTAAAAGGCCGATGAGGTATAACGTTTGATAATAAACTTCTACTGTTTCTAACAG	-2.23148	0.000314
A_87_P018798	GABPB2	GA binding protein transcription factor, beta subunit 2	NM_001005816	415453	TGGCTTTTGCAGCTTTGTGGTCATTACATATTATCACAACACTTAAAATTTTCTTGCTGC	-2.22993	0.000161
A_87_P035607	ARHGAP19	Rho GTPase activating protein 19	NM_001012909	423846	TGGTTCAGACTGCCGCCTTTCCGTGTGTTCACGCGAAAACCCCATATTAAATGCTTTTAT	-2.22839	0.000686
CUST_30_PI415269071	RUFY1	RUN and FYVE domain containing 1	XM_424158.2	426519	ATATCACTAATGAACACGATTGTCTCTCTTTCTGCTCACACGCTTTTATACACATCTCTT	-2.22684	1.9e-05
CUST_69_PI428668882	CCR8L	Gallus gallus C-C chemokine receptor 8 like	NM_001080894.1	776400	CAAGATGATTTTCATCATTGTCATTGTTTTCTTCCTCTTCTGGACCCCCTTCAATGTCGT	-2.2253	0.00175
A_87_P020769	EFCBP2	EF-hand calcium binding protein 2	ENSGALT00000005243	415705	GTGTATGAGAGCGGCAGCAATGTGGACCAGTTTGTCACCCGCTTCCTGCTGAAGGAGACA	-2.22376	0.000137
A_87_P023370	SUV420H1	suppressor of variegation 4-20 homolog 1 (Drosophila)	ENSGALT00000022893	425119	CAGGTGTCAGAAAAATGACGCAGGCACGTCAAAAAAGAAGTCTCGACAAGGAAAGCTAGT	-2.22376	0.000342
A_87_P013549	NCF2	neutrophil cytosolic factor 2 (65kDa, chronic granulomatous disease, autosomal 2)	CR391316	424445	GGCAAGATAGGCATCTTCCCCTCTGCTTTTGTTCGAGATGGTAACACTAAAGACCCATAA	-2.22222	0.004514
A_87_P003151	GPR75	G protein-coupled receptor 75	XR_026905	428544	ATCGTGGCTTTTTCTTGAATTTCTGTGTCAAGTCAGAAAGGGCAACCTTTTAGGCTTGCA	-2.2176	0.005039
A_87_P013709	TMCC3	transmembrane and coiled-coil domain family 3	ENSGALT00000018472	417905	GTTTCAAAGCTGGAGCTCCATCAGCAGGAACAGCAAGCACAGCAAACTGAAACAGTTAAT	-2.2176	0.000427
CUST_20_PI415900827	RPS14	ribosomal protein S14	NM_001030619.1	416275	CGTCATGTTTTACTTGTGATTTTATACGTGGCTGTGGAAACCTTTAGAAATAAACTTCCA	-2.21606	0.000165
A_87_P001644	CDC7	cell division cycle 7	ENSGALT00000009749	424507	AGGGGACAAGATAACGTTATGGGAGTGAAATACTGCTTTAGGAAAAATGATCACGTGGTT	-2.21299	0.001859
CUST_7_PI428252028	TNFRSF9	tumor necrosis factor receptor superfamily member 9	XM_015297003.2	419365	AGGAAAAAGCACATCTTTTCTAGTTTGTTGACTTGTCTAGGCCTGGGAATCGTATTTCTA	-2.21299	0.00022
A_87_P036046	E2F5	E2F transcription factor 5, p130-binding	NM_001030942	420206	ATCTAGAGCTGAAAGAGAAAGAATTGGATCAGCAGAAACTGTGGCTACAGCAAAGCATCA	-2.20993	0.000613
A_87_P036917	FAM122A	family with sequence similarity 122A	NM_001031118	422237	AACAGCACCACGGTTATGAATCGTCACAGTCTGTTTGTGCCATCATCTCCTATCCGTATT	-2.20381	3.6e-05
CUST_335_PI415269071	CFLAR	CASP8 and FADD-like apoptosis regulator	NM_001202462	424080	ACTCTTCTGTGGCTGTGTAAATCAGGTTTGATTCGTAATTGTCATATGTAAGTATGTGAT	-2.20228	0.000135
A_87_P028896	REV3L	REV3-like, catalytic subunit of DNA polymerase zeta (yeast)	ENSGALT00000024245	428622	AAACAGTAAAACGAGAAGTCTCCGTCAGAAACAACCACTCAAAGCAAAACCCATTTCCCA	-2.20228	0.014239
A_87_P008983	GAPDH	glyceraldehyde-3-phosphate dehydrogenase	NM_204305.1	374193	ATGGGTGTCAACCATGAGAAATATGACAAGTCCCTGAAAATTCTCAGCAATGCATCGTGC	-2.20076	0.001524
A_87_P015344	PRDM15	PR domain containing 15	ENSGALT00000026017	418531	AAAGATGCCTAGCACCACAAATAGCATCAGTTCAGTCACAAATAGGTTTGCTCATCACCA	-2.19923	0.000305
A_87_P027223	STAMBP	STAM binding protein	A_87_P027223		TTAGTATAAACCAGTTATTATATAACCAGAACCAAGAGAAGAGATCATAACGGTGAGGAG	-2.19619	0.02575
A_87_P036008	SLC41A2	solute carrier family 41 member 2	NM_001031483	427913	GGACCATAAGTCTTAGTACAGTTCAGTCTGATAAATTTTTGAATCTGCTTTTGAGTATGG	-2.19466	0.010418
CUST_12_PI415900497	RRM1	ribonucleotide reductase M1	NM_001030837.1	419081	CCATACAGCTAACTCGTTAATCCACAAATCTCAATAAAACGTGGTATGTCAAAGGAAAAA	-2.18556	0.000859
A_87_P003816	ASCC1	activating signal cointegrator 1 complex subunit 1	ENSGALT00000007036	423709	TCAAGGAGCGGGAGTCGTTTAATGGGCGAAACATCCTCAAGCTCTTCGAGAACTTCTCCT	-2.18404	0.000887
CUST_325_PI415269069	NCL	nucleolin	NM_205265.1	396201	TAAAAATGCAGAATGTTTTATCATTTGTGCTTCAGCACCCTGTCTTGGACAGATTAAAGG	-2.18404	0.000106
A_87_P009523	HSF2	heat shock transcription factor 2	NM_001167764	421724	TGCTAAATCTTGGTTCTGCCTTACTTTCACTTCAGTGGAAGTGCTTATACATAGCACAAA	-2.18253	0.001405
A_87_P022677	TRIM27	tripartite motif-containing 27	NM_001030671	417042	CCTCAGAGGAGCAGTCCACGAGTGGGCAGCTGATGTCCCATTTGGATTGGGTTGGGTTTA	-2.18253	0.002956
A_87_P014774	AGA	aspartylglucosaminidase	NM_001006445	422558	GTGCTTACATTTTCCTAAAGCATATTACCACTGCAAAGATGCAGTTGCTTGCCTAAAGCA	-2.18102	0.000426
A_87_P028915	ALMS1	Alstrom syndrome 1	ENSGALT00000025914	422949	AACAAGAAAGCAAGTGAAGAATGCAGAAATGATGCTAATGGAGAAATCATCGATCCCCCC	-2.18102	0.005079
A_87_P032338	CASC1	cancer susceptibility candidate 1	ENSGALT00000022723	418206	GCATCTGCTTTTGCTTTTGGCTGGAGCAAATGGAATCTGGAATCAGGTCAAGATCAAGTA	-2.18102	0.01847
A_87_P027294	CZH9orf64	chromosome Z C9orf64 homolog	ENSGALT00000020559	427457	GCCATGAAATATTCTGAAGATCTAATGAAGAAGCTACGCGAAGGGACTGTTTTCAAGTCT	-2.18102	0.007686
A_87_P038070	FANCD2	Fanconi anemia, complementation group D2	NM_001039261	415935	TCTCCTGGACCACAGCTTTAAAAAACATCGGGACGATGTGCAGAGTTTGCTGAAAACACT	-2.18102	0.002865
A_87_P003243	HARBI1	harbinger transposase derived 1	XM_421117	423193	ACAAAGCAACAGTTCTGTGCCAATTTGTAACCCAAACCACTTGCAATTGATTTTTGAACA	-2.18102	0.00135
A_87_P036764	SLC6A9	solute carrier family 6 member 9	NM_001031279	424576	TGCTGGTGTTCTGCGGCATCCCTCTCTTCTTCATGGAGCTCTCCTTTGGGCAGTTCGCCA	-2.18102	0.003464
A_87_P036420	CENPO	centromere protein O	NM_001031099	422014	ATTCAACTGCTTTCTATTCAAGAAACTAGTGGCATAATTACACTCTGTGTGCCTCCCTTC	-2.17799	0.00162
A_87_P024255	LRBA	LPS responsive beige-like anchor protein	ENSGALT00000016356	422476	TGTGTTGGCTAGCTACAACCTGACGGTTCGAGAGCTAAAGTTATTCTTCAGCAAACTTCA	-2.17799	0.000856
A_87_P015138	FTH1	ferritin, heavy polypeptide 1	NM_205086	395970	TGAAAAGAATGACCCACACTTGTGTGACTTCATTGAGACTCACTACCTGGATGAGCAGGT	-2.17347	0.001015
A_87_P021057	SHC4	SHC (Src homology 2 domain containing) family, member 4	ENSGALT00000008025	426482	ACACTTGCATTATCACAAATAACCCCTTGGATCTCACAAACCCCAAGACAATTTGTATCT	-2.17347	0.001595
A_87_P036156	ACSL5	acyl-CoA synthetase long-chain family member 5	NM_001031237	423896	AGCAATAACAAAGTGAACTTCCTGCTCCTAGCCTCAGACTGCACCACTGTAGCTAGATTT	-2.16895	0.01394
A_87_P001560	ARHGEF1	Rho guanine nucleotide exchange factor (GEF) 1	XM_422090	424241	ACAGCAGAGGATGATGACAATGTGTTCCAAGAAAACCACACTCTGCTGGGTTTTCGCAAT	-2.16895	0.003451
A_87_P013598	ESCO2	establishment of cohesion 1 homolog 2 (S. cerevisiae)	ENSGALT00000026768	422004	CAGCAGGACTGAGAAGGTTAATGTGAATGTCAGCAGGAACATGAGTTCCAAGCCAGCCAG	-2.16895	0.000477
A_87_P036480	ZFP64	zinc finger protein 64 homolog (mouse)	NM_001030869	419342	CATGGGTGGAAGCAGTCCCTTCCATGTTGGCACTGTTCTTTTCAAGTTAAAGGGGAAAAA	-2.16745	0.008649
A_87_P037231	AVEN	apoptosis, caspase activation inhibitor	NM_001005791	395127	GTGTCAGGTGCATTATCCTACAACATATCAACAGAGAAAGATCTGAAAATGGAAAGTAAG	-2.16595	7.5e-05
CUST_67_PI415269069	PLCG2	phospholipase C, gamma 2 (phosphatidylinositol-specific)	XM_414166.2	415805	AAGGTATCGGAGGGAAAGGTTTTAATGTAAATATGTGGTAGGAAATATGTGGTGTTTTGT	-2.16445	0.001554
A_87_P008763	CNTN1	contactin 1	NM_001004381.3	417786	TTTGAAAGAGAAATGATCTGTCTTCATACATGAGAAACTAATATGCTGTAAGCCCTTCTG	-2.16145	0.009262
A_87_P029176	BCCIP	BRCA2 and CDKN1A interacting protein	BU355086	426225	TACGTTACCAAAAGAAATGCTTGCAGTTCTTTGGCTAATGAAAGGTGCTGCTTTTCTGTT	-2.15995	0.002753
A_87_P021522	C11H19orf12	chromosome 11 C19orf12 homolog	BX950668	415757	AGAAGGGCAAGTCTGACGTTTTATACGGTTAGGATAGTCATTTTAGCATTTGTTTCTCAA	-2.15995	0.000208
A_87_P017232	ENTPD8L	ectonucleoside triphosphate diphosphohydrolase 8-like	CR385269	417281	TGATCGTGGCCGTGTGCTACTGGAAGGACTCTTCTGGCTATGAGAGCCTCTAGCAGTGCT	-2.15846	0.004564
A_87_P013521	LOC420411	uncharacterized LOC420411	NR_036666	420411	GTGAGGAGCTGCTCAGTGCAGGATGCGCCCACAAGCAGTTTCCTGAGGAAGAGAGAAGAT	-2.15846	0.000799
A_87_P027625	THADA	THADA, armadillo repeat containing	EF222206.1	421398	GCCACCTGGCGGGGTACGTTTTAGTCCAAATGTTGACCTCCTGTATTTTAATACCAAGAA	-2.15696	0.000386
A_87_P035609	CD81	CD81 molecule	NM_001030339	374256	GAGAGATGACCTGTGCTCGAAGGACTTACTGAAAGGCTTGCTGAAGCGTGAGGAAAACTG	-2.15397	0.004385
A_87_P021487	GNPTAB	N-acetylglucosamine-1-phosphate transferase, alpha and beta subunits	ENSGALT00000020826	418096	ACAATCACAAGGATGCTCAGACAGTGAAAGCGGTGCTTAGGGACTTTTATGAATCAATGT	-2.15248	0.013502
CUST_504_PI415269071	RGCC	regulator of cell cycle	XM_417029.2	418833	ACGCTGCCTTCATACAGAACTTCATGTTGTTCCTATCGAATTGCTTGAGTTTTTTACTAT	-2.15248	3.5e-05
A_87_P037057	DAZAP1	DAZ associated protein 1	NM_001031428	427266	AATACTTCAAGAAATTCGGAGTGGTCACTGAAGTTGTAATGATCTATGACGCAGAGAAAC	-2.1495	0.000142
A_87_P017947	SDHB	succinate dehydrogenase complex, subunit B, iron sulfur (Ip)	NM_001080875	100859720	ACACAAACATGCTTTACCTGGAAGTAACCTGCACTTGATTACACCTGGTTCCAGCAGGAA	-2.1495	0.000974
A_87_P022066	ERCC4	ERCC excision repair 4, endonuclease catalytic subunit	BX935578	416420	GCTATTGATTATTGTCCTTGCCAACAGCTATCATGCTATGACATTGAACCATTAAAGTTC	-2.14801	0.000123
A_87_P014357	PSMA6	proteasome (prosome, macropain) subunit, alpha type, 6	ENSGALT00000016353	423326	GGACGTATGAACAAACTGTAGAGACAGCAATAACATGTCTGTCTACTGTACTATCCATTG	-2.14503	0.000186
A_87_P036535	ING3	inhibitor of growth family, member 3	NM_001030733	417762	TCTGGCATCGACATTAACACAAACATTAAGTTCATCAAGCACAGATTCACGAAGTGGCAG	-2.14355	0.001
A_87_P036422	ORC2	origin recognition complex subunit 2	NM_001006517	424077	TCAGGGACTCCAATGTCTAACACTTGGTAGCTGTGTTACAGCTCAACGTTGTAATAGTTC	-2.14206	0.000178
A_87_P026263	TROJANZ	phosphotyrosine phosphatase kappa-like-Z	XM_424987	427414	CTGCCTGCCCCATCATGGAAATCCAAGTTGGATGTCCATACTGTGAATATTATCTCTGCA	-2.14206	0.007041
A_87_P036883	EHMT1	euchromatic histone-lysine N-methyltransferase 1	NM_001012532	417250	CGAATGGAAACCCCCAAAAGCAGAGAGATCACCACGCTAGCCAACAACCAGTGCATGGCC	-2.14058	7.2e-05
CUST_1_PI415900415	RGL1	ral guanine nucleotide dissociation stimulator-like 1	NM_001031271.1	424446	CTCACTGAACAGACCGCCTTTGGGATGCGTTAGTGTTAGTTACAATAAACTCAGATACTG	-2.14058	3.5e-05
CUST_5_PI415900406	SYNCRIP	synaptotagmin binding, cytoplasmic RNA interacting protein	NM_001031083.1	421831	GTACAGAGATCTTCTGGTTACAAACTTAGAATCGCACACATTTCAGTATGTTTACTTGTA	-2.14058	0.010088
A_87_P003565	B3GNTL1	UDP-GlcNAc:betaGal beta-1,3-N-acetylglucosaminyltransferase-like 1	ENSGALT00000002182	417333	TTTTTTATAAACATCTCCAAAAGGGTGGTGGAGTCCTTCGAGTGAACCATTGCCTTCTGC	-2.13761	0.000471
A_87_P010530	LAMB1	laminin, beta 1	ENSGALT00000012832	396478	TCTGCTCAAAACCAACGCTACAAAAGAACAAGTGGACAGAAAGCATGAAGATCTGAGAAA	-2.13761	0.001003
A_87_P024586	CMIP	c-Maf-inducing protein	ENSGALT00000019601	425774	TCCAGGATGATTCTATTGACCAAGCACCACTGGAGATTGTCTCAAAACTGCTCTCAGAGA	-2.13613	0.00017
A_87_P034138	LIPI	lipase, member I	ENSGALT00000025250	418466	CGTACTGACGCACAATTCGTTGATGTAATTCATACGGATTCTGATGCACTAGGTTTGAAG	-2.13465	0.007705
CUST_6_PI415900400	AP1S3	adaptor-related protein complex 1, sigma 3 subunit	NM_001030008.1	424807	GTCCACTGCTGACCACATGACTCTACTTTTGTACAAATGTCAATTATTTTGAATGTAATG	-2.13317	0.017211
CUST_268_PI415269071	LOC424109	alpha-aspartyl dipeptidase	XM_421963.2	424109	GCCTTGTTCTGCCTGTGTAATAAAATAATCGTTCATTTAGTGTATTCCTACAGCATTAGT	-2.13169	0.000378
A_87_P035974	SNX12	sorting nexin 12	NM_001031533	428704	TATTAGAGTTTTAGTAAGGCTTATCCAAAACAGTGAGTAGGTGCCTGGGTGTGTTGGTCC	-2.13169	0.000468
A_87_P037384	SH3GL3	SH3-domain GRB2-like 3	NM_204528	395201	GGTACCCTTGCCTCAGTGATTGTGTCATTCAAGCTGTGAACATGATTTCATGACTGAAAT	-2.12874	0.013285
A_87_P023974	TCEANC2	transcription elongation factor A N-terminal and central domain containing 2	NM_001195594	424657	GGGTAAAGGTGCTCTCAAATACCTCTGCTTAACGAGCAGCTCGCTCGGACTTCCATACCT	-2.12874	0.009485
A_87_P021417	MYT1	myelin transcription factor 1	ENSGALT00000009545	419249	AAGGCAGAAGGAAGGATCCCTCAATGGCTCCTCATTTTCCTGGAAATCACTGAAAAACGA	-2.12727	0.005371
A_87_P017005	RALYL	RALY RNA binding protein-like	NM_001199478	420203	CCTGAAGGCTGAGAAGAGAAACTCTGACTTCCCCACAGAAAATTGCAAACTGCAGTTTCT	-2.12727	0.030239
A_87_P009206	RBJ	rab and DnaJ domain containing	NM_213558	402783	AAGTGAAGATGCCTTCAAAGCTGTGGTGAATGCCCGAACTGCACTTCTCAAGAACATCAA	-2.12727	0.000246
A_87_P020440	DIXDC1	DIX domain containing 1	ENSGALT00000012879	419798	TAAGGTAGCTATCGATCGTGAAGGAACCCACCGGTACCACCTCAAAGCCCTGGATCCTGA	-2.12579	0.002092
A_87_P037218	SOX5	SRY (sex determining region Y)-box 5	NM_001004385	418195	AGAAATCTACGATGAATATGATGAGGAAGAGGATGACCCCGATGTGGACTATGGCAGTGA	-2.12285	0.000947
CUST_5_PI415900379	SSRP1	structure specific recognition protein 1	NM_001005796.1	396509	AACCGTGAGAAGATCAAGTCAGATCATCCTGGTATCAGCATCACAGACTTGTCCAAGAAG	-2.12285	0.002473
A_87_P007914	CCL5	chemokine (C-C motif) ligand 5	ENSGALT00000001405	417465	AACTGGCTGCGTCTCACCGTGCTGCAGGAGCTGTGAATCAGATGCTGTGAAGGAGATCCT	-2.12138	0.003859
A_87_P013044	HEXDC	hexosaminidase D	CR406020	417343	AGAACGTCTACCCCAGCCTAGAAAAGCTGCAGCAAGTGGTGGATGATTTAGATAAAGCAA	-2.12138	0.002674
A_87_P011273	IBA57	IBA57 homolog, iron-sulfur cluster assembly	NM_001030958	420396	CTTGTATGCGTATTTGTAATAACAAGACATCCAAAGTGCATTTTGTTACTGTGAAGAGGA	-2.11991	0.008215
A_87_P013026	RAB10L	Ras-related protein Rab-10-like	CR406054	421099	TCCATAGAAACATTCACATGGGTTTTAGCAGCATACCTGCATTTCCAAGAGTTCCTTTTG	-2.11991	0.00325
A_87_P023280	INO80D	INO80 complex subunit D	BX932905	424103	TAGAGTCACGTGATGTATGAAGGCAAACACATACACTTCTCTGAGGTTGACAATAAGCCC	-2.11697	0.008075
CUST_190_PI415269071	PAK2	p21 protein (Cdc42/Rac)-activated kinase 2	XM_422671.2	424860	TTTTTGCAAGTGGAGCAAAGCAGTCGCCTAGTTTGTCATCACTGTATCTTCTATTGCTCA	-2.11404	0.015103
A_87_P017356	C4BPA	complement component 4 binding protein, alpha	ENSGALT00000001781	395384	TGTGTGGCATTTCCAATATCTCGCGATCTACTGAAATAGACTGAATGCTTGAGTGAAATG	-2.11257	0.001213
A_87_P022102	NLRC5	NLR family, CARD domain containing 5	ENSGALT00000001908	100857413	TCAGGCTTGTCATCCAAGGAGTGTAGGACGTTTATCATGTTGCTAGCTGAACAAAGTGAA	-2.11111	0.002341
A_87_P014806	SAP30	Sin3A-associated protein, 30kDa	ENSGALT00000017488	422562	TCAAAAGACTGAGGGTTTTTGTTGATATGCAAAAGCTTTCTTTGTAACTTTTTCTCCCCA	-2.11111	0.003989
A_87_P018796	AP5M1	adaptor related protein complex 5 mu 1 subunit	ENSGALT00000019765	423548	TCAGATCTTTACGCCAGGAAAACCCAAAATTACTGCTTCCGGGGAACTGATTTCATCCGA	-2.10672	0.004014
CUST_9_PI415922305	SFRS2	splicing factor, arginine/serine-rich 2	NM_001001305	396195	GGTCTAAGAGCCCTCCCAAGTCTCCGGAAGAGGAAGGAGCTGTGTCCTCCTAGGAAAATG	-2.10672	0.000558
A_87_P029060	KCNAB2	potassium voltage-gated channel, shaker-related subfamily, beta member 2	CR390094.1	396068	CTGCTTCTCTTCTTTACTTTTGTGTTTCTGGACAAGGCAGCCCGTTGGAGTGCGGGGTCT	-2.1038	0.000963
A_87_P026152	NAF1	nuclear assembly factor 1 homolog (S. cerevisiae)	ENSGALT00000038789	769997	TCCTCCAGATAGCCATCCTTCTCAATTCAGGCCTTACTAAGTTTCCATAAACGTGCATAG	-2.1038	0.001369
A_87_P037856	RAP1GAP	RAP1 GTPase activating protein	NM_204843	395647	GTTTCAGTACTGCTTGTAGGTCGAGACCGGCACGTTTTGCAGTGTTTCTGAAGGAATAAA	-2.1038	0.012012
A_87_P014228	RASA1	RAS p21 protein activator 1	CR390329	427327	CGGACCAGTGAAAATATTCAGCGATTTAAAATATGTCCTACTGCAAACAATCAGTTTATG	-2.1038	0.008456
A_87_P024318	CENPM	centromere protein M	BX930398	417982	TTCTGAAGATGTCAAACTTTCTGTGAGCTAAGAAATGAGGAGGGCTGTAATAGAGTGTGG	-2.10235	0.006218
A_87_P037158	NASP	nuclear autoantigenic sperm protein	AJ719339	424600	AAGGGTAGCTGAGCTGGCATTGAAAGCAACTCTGGTTGGAACTACATCTGGTTTTTCACA	-2.10235	0.000209
A_87_P037167	SH3KBP1	SH3-domain kinase binding protein 1	NM_001030805	418608	CCGACCCCCCTACGATGAAACTTACCTTGTGTACAGTAATGTATTTAGGAGAAGAAAACC	-2.10235	0.0092
A_87_P036369	SLC43A3	solute carrier family 43, member 3	ENSGALT00000032673	423133	TATGCTGCCTGTGCAGTTTGTCACATTCGTGCTCCAGGTGATCAGCCGCTCCTTCCTCTA	-2.10235	0.000754
CUST_206_PI415269069	BCL7A	B-cell CLL/lymphoma 7A	XM_415148.2	416856	GTGTGTGTGTGTTGTACAGCAGTATAATTTTTCACTTATTTATTCCATCGGTAGTTATGG	-2.10089	0.001245
CUST_296_PI415269069	DAB1	disabled homolog 1 (Drosophila)	NM_204238.1	374083	CTGCATAGAAGTCATCGAGCTGTTTACACACAGAATGAAAGAATTTAAAACTTCCGTTTT	-2.10089	0.003089
A_87_P024675	LDHB	lactate dehydrogenase B	NM_204177	373997	AGAACTGGAAGGAAGTCCACAAAGCAGGTTGTTGAAAGTGCCTATGAGGGTAATCAGACT	-2.10089	0.000639
A_87_P011845	MYEOV2	myeloma overexpressed 2	ENSGALT00000033714	770635	AACTGTGGACTGTTATTTCTAGGAGGGTGTTTGTAGATCTGTCTTAAAATTGTACTTGCT	-2.10089	0.003829
A_87_P011293	ITPR2	inositol 1,4,5-triphosphate receptor, type 2	ENSGALT00000022784	418212	ATTTCTGCACAGCTATCAGTAGACTTGATCCTGCGATGCATGTCTTGATGAAAGCCTACC	-2.09798	0.007414
A_87_P003822	PPM1E	protein phosphatase 1E (PP2C domain containing)	XM_415871	417627	ACAGTATCTAGTCACACTCACCAGTGAAAGCTGAATAGCAGGGTCCTGGGAACAGATATT	-2.09798	0.007052
CUST_343_PI415269069	TFRC	transferrin receptor (p90, CD71)	NM_205256.1	396191	CTTGGGAGGTGATATCTGGGAAACTGACAATGAATTCTAGACACTGAAGCACGTGGTTAA	-2.09798	0.008304
A_87_P023542	ELMOD2	ELMO/CED-12 domain containing 2	ENSGALT00000015989	422449	GCAGCACATCAGGTTCTGCATCAAGAAGGGAATTATGCATTTGGTTTTGCAAGTTTCACT	-2.09652	0.001187
A_87_P033919	FKBP1A	FK506 binding protein 1A, 12kDa	XM_015296321.2	374233	TCAGAGCCTCACCCACCCTCAGGAAATTCAGTCTCTTGCATTGAGCTTTCTTTGCTTTTA	-2.09362	0.002232
A_87_P019661	LRRK2	leucine rich repeat kinase 2	ENSGALT00000011599	427844	ATTTTAAGTTTTGGGCGTTGTGACCCTTCCTACTGAGAAAGAAAACTGGATTGTGGCAGG	-2.09362	0.000766
A_87_P011257	ZFAT	zinc finger and AT-hook domain containing	XM_004940050.3	420319	CCCCATCTAAGATCTCATTTGATTCCTGTAAATCTCCAAAATATTGTTTGCTCAAAATGG	-2.09362	0.004943
A_87_P036118	PIK3R5	phosphoinositide-3-kinase, regulatory subunit 5, p101	NM_001030697	417319	GTCTGTGCTGATCTGTAAAATAGCATTCAAAGGACTTTTTATGTCACTGCGAGGTATTAA	-2.09217	0.000343
A_87_P036775	PRPSAP2	phosphoribosyl pyrophosphate synthetase-associated protein 2	NM_001006165	416521	TTAAGAAGCCAAAAAGGTTGTACTGTTGTATGCAGTTAAGTGATTTCGTAGGAGTGCTTT	-2.09217	0.002664
A_87_P023111	C14H7orf50	chromosome 14 C7orf50 homolog	ENSGALT00000034197	416455	GGAGACAGGCATTGAATATCACGTGCAGACACTTCAAATTCGTTGTCAAGACATATTTTC	-2.09072	0.000426
A_87_P009403	CALB1	calbindin 1, 28kDa	NM_205513	396519	TTTACTTCCACTCCACACAGTGATTTAACTTCTCACCTGCTTGTTCGCTCTATGCAATGT	-2.09072	0.002169
CUST_524_PI415269069	DNMT1	DNA (cytosine-5-)-methyltransferase 1	NM_206952.1	396011	GAATCGGCCGCTTTGTACAAGTGGGGATTGATACTTTATGTAGTTTTTATATGTTGTAAT	-2.09072	0.005063
A_87_P035303	HPSE	heparanase	NM_204167	373981	CACGCTCGGCCTGCCAGCCTTCTCTTACGGTTTCTACGTGATCAGGAACGCTAAGGCTAT	-2.09072	0.020932
A_87_P022167	KIAA1524	KIAA1524	NM_001030785	418410	TAACGTCTACAGCTTTTACTTGTGGTTGTTCTGGTCTCTGTGAAGACTAGGTGAATAAAA	-2.09072	0.011412
A_87_P013686	CABP1	calcium binding protein 1	ENSGALT00000011529	770178	TTCCTAGGCACAAATTTGCATCTCCCGTGGTTATGTTTACCAAAAGTAAATTCAAATACA	-2.08927	0.002999
A_87_P009462	IRF8	interferon regulatory factor 8	NM_205416	396385	TTTCTTTTTTCCCCCAAAGAATTTGCAATCCTGCTGAAGTCTGTGGTATGCCTTCCATGG	-2.08927	0.003428
A_87_P016677	USP51	ubiquitin specific peptidase 51	CR386144	416501	CTACTGAAAAGCAGCTTATTTCCTAGAATGAAGTTAGCATCGTTTCAAACCGAGCAATGA	-2.08927	0.005069
CUST_66_PI406931467	VAV3	vav 3 guanine nucleotide exchange factor	NM_206863.2	373939	CTTCTGCTTGTATGGAGGTTTTGATGTCATACAATGCTGGTATTATCGTACTTTAATTTG	-2.08638	0.00753
A_87_P034945	ACOX2	acyl-Coenzyme A oxidase 2, branched chain	ENSGALT00000011555	416068	TGGATCCCTCTTGCCACTGAATACCAGCTCATAGGAAGCTATGCCCAGACCGAACTGGGA	-2.08349	0.001935
A_87_P028820	TMEM79	transmembrane protein 79	BU370425	426758	TTCAAGGATTGAGGGGGCCAGGATTGCCAAACGTCCTCCTGGGGCCCATAAAAACCCTCT	-2.08204	0.001363
A_87_P036324	DFNA5	deafness, autosomal dominant 5	NM_001006361	420623	TTTGAAAGAGAAAACGCAGAAGGTTCAACGTCACCCCACTCAGTGCTGTTCAGAGATACT	-2.07772	0.000181
A_87_P035175	ADH4	alcohol dehydrogenase 4 (class II), pi polypeptide	AY393844	422705	CCCCGCCTTTTGACCAAATTAATGAGGCTTTTGATCTCCTGCATAAAGGGAAGAGCATTC	-2.07484	9.4e-05
A_87_P037134	RASSF2	Ras association (RalGDS/AF-6) domain family member 2	NM_001030884	419521	AAATGCGTAGCAACTTAATACAGTATGGAAGCACACGAGTTAGAGCTGGTTTTGTTCAGA	-2.0734	0.001889
CUST_317_PI415269071	NOP58	NOP58 ribonucleoprotein homolog (yeast)	XM_421942.2	424087	CTTGTGTTGAAAAGCTGACAGTAGATCCTTTTTTCATATGCAGTCTTTGTTGACAAAGAA	-2.07197	0.000601
CUST_8_PI415900406	PTBP1	polypyrimidine tract binding protein 1	NM_001030935.1	420098	GGGTAAGCGTACACAACATCAAGAATTCCATTGCCTCTTTCAAAGAATGTTTGTAATGCA	-2.07197	0.00078
A_87_P023906	ATAD2B	ATPase family, AAA domain containing 2B	ENSGALT00000026612	421972	TAATCTAAGACAGAGAAAAACTGTTGAAAGGTATCAGGCCCCTCCAATAGTGCCAGCTCA	-2.07053	0.000785
A_87_P022002	TCF12	transcription factor 12	NM_205375	396334	TGTTTGCTAGCACTTTCTTTATGCAAGATGGTGACCCATAAATTCTTCTGACCTCTGGAG	-2.07053	0.000365
A_87_P022048	VPS29L	VPS29 retromer complex component-like	ENSGALT00000009569	416931	TCAAGAAATACTGACACGTGTTTGAATCTGCCTGCTGACTTCTCACTGCCTCTCATTCTT	-2.07053	0.001336
A_87_P011493	BRPF3	bromodomain and PHD finger containing, 3	ENSGALT00000001123	421182	CTTATAGTTACCAACTGCATGAGGTATAATGCTAAAGACACGATTTTCCACCGAGCAGCT	-2.0691	0.005695
A_87_P035554	IRAK2	interleukin-1 receptor-associated kinase 2	NM_001030605	416118	GAGGCATGGAACCCTACCAGGTGTTTATTAATGTAACGTAACATAGCTCATATTCTGCAT	-2.06766	0.007353
A_87_P036129	MED17	mediator complex subunit 17	NM_001006280	419000	TCTGTGTAAGCTGGTTAAGACTTTCATCCATATTGTGTTACAAGGTGTGTATGTACATAA	-2.06766	0.004052
A_87_P002942	PTPRE	protein tyrosine phosphatase, receptor type, E	ENSGALT00000015971	423962	CATAGTTACATATAATCAGGGTAACCAAGAGAAGCAAAGCAGGCTGGTTCGGCAGTTCCA	-2.06766	0.000556
CUST_1_PI415900395	RHOG	ras homolog gene family, member G (rho G)	NM_001012536.1	422207	GAGGAAATATAGCAACAAGGTTATTAGGGATCTTGAATTAATCTGACCTTGCTTTATCTG	-2.06766	0.000377
A_87_P024356	TTC15	tetratricopeptide repeat domain 15	ENSGALT00000026434	421917	AACGCTGCTGTTTGTCTTCTTTATCTGGGAAAACTGAAGGATTCCCTTCGCCAGTTGGAA	-2.06766	0.014742
CUST_13_PI415900406	HNRNPDL	heterogeneous nuclear ribonucleoprotein D like	NM_001031142.1	422601	GGAGGGTGGTCTTCGTGAGAGGAAATGACTATTTTGTAAAAGACTTTTAGTGTACGACAC	-2.06623	6.1e-05
A_87_P008420	FUT3	fucosyltransferase 3 (galactoside 3(4)-L-fucosyltransferase, Lewis blood group)	ENSGALT00000041254	428341	AGCCTGTCACTTCCTGCAGAGGACAGAGGCCAGCTACCACGTTGTGCCCAATCTGTCTAA	-2.0648	0.001479
A_87_P014220	MAP2K3	mitogen-activated protein kinase kinase 3	CR390342	416496	ATTAAAGCCCTTCTGTGTGGGTGGGAGGAGGGAGGAGCGCTTCCTTCTCCCCTAAAGAAC	-2.0648	0.003704
A_87_P037079	NOL5A	nucleolar protein 5A (56kDa with KKE/D repeat)	NM_001031388	426574	CCACAGCTACTCCCGGGCCAAGGTGAAGTTCAACGTGAACCGCGTGGACAACATGATCAT	-2.06337	0.000695
A_87_P035054	WNT9B	wingless-type MMTV integration site family, member 9B	ENSGALT00000040856	771092	CCTTTTCTTGCCACTGTCAGGTGCAGTGGTGCTGCTATGTTGAGTGCCAACAGTGCATGC	-2.06337	0.000199
A_87_P021709	ZFX	zinc finger protein, X-linked	BX950288	418596	GGCTTGATGTGTATTAGCATTTCGTTGGAAGAACGGTGTGCTGTTCGAGTCCCATTTCTA	-2.06337	0.007067
A_87_P030878	RPS15A	ribosomal protein S15a	BU278527		GGTTTGCATCAGACCAGAGCGGAACGCATGTTCTTGTTTCCCAATAAAAGATGAGGGATT	-2.06194	0.002823
A_87_P037097	MYDGF	myeloid derived growth factor	NM_001006342	420161	TTCATAGTGAGGGAATATGGAATTCCTATCCTGTGTAAATACACAAATAAAGCATCATGC	-2.05908	0.000136
A_87_P021944	SGK1	serum/glucocorticoid regulated kinase 1	NM_204476	395133	GGGTTTTTCATTCCTGGTTGTACGTATTGTAAAAAAGATCTGTACATTCAGTTGTAACTC	-2.05908	0.020802
CUST_9_PI415900406	SLC17A5	solute carrier family 17 (anion/sugar transporter), member 5	NM_001030994.1	420735	GGGGAAAAACCAATATTCCCTTCAACTTTGCTGTTGAATAAAAATCTGAGTTGTGATGAA	-2.05908	0.000145
A_87_P017539	KLHDC1	kelch domain containing 1	ENSGALT00000019990	423568	GTTTTTGATACAAACACACAAACTTGGTCTCAACCTGCAATTAGAGGTGGAGATCCACCT	-2.05623	8.9e-05
A_87_P036710	PMS1	PMS1 postmeiotic segregation increased 1 (S. cerevisiae)	NM_001006508	423980	GGGATCGAATTTCTCTTGCTTCATTTTGATCGTTATTCTGTAACTTCAGTATGTTTTGTG	-2.05623	0.002182
A_87_P007743	SNX7	sorting nexin 7	ENSGALT00000008801	424478	CAAGAAACCAGCTTATTGAAAACTCAGGTATTCTACTCCTGAAATACATTTTGGAACATG	-2.05623	0.004346
A_87_P030622	ATXN1	ataxin 1	ENSGALT00000020748	420843	GGAAGTGCACAGATGTTAGCTGAGAATGGTGAACTGAAGTCTCCGGACAAAATAGGATTG	-2.0548	0.000265
A_87_P035949	RHNO1	RAD9-HUS1-RAD1 interacting nuclear orphan 1	NM_001006563	426083	ACAAGGCTCAAAATCAGGATGTCAGCTATGACTTGCTTCATGCAGAGAGAGCTTGTCGAA	-2.0548	0.006354
A_87_P022756	IMPACT	Impact homolog (mouse)	ENSGALT00000024345	421080	ATGTACATTCAGTGGAAGAGTCATCCAAACCAGCAGGAAAGAACAAAAAGATCAGGAAGG	-2.05338	0.000121
A_87_P035296	VAV2	vav 2 guanine nucleotide exchange factor	NM_204142	373938	TGGGGCGAACCCACATGAGTAAGGGCTATGGTATGAAGTCCCGATTTATCTCAATACATT	-2.05338	0.000516
CUST_520_PI415269069	ALYREF	Aly/REF export factor	XM_001232392.1	769169	AGAACTTCCAAACAGCAGCTCTCTGCAGAAGAACTAGATGCACAGCTGGATGCTTACAAT	-2.05196	0.001389
CUST_8_PI415900404	ANP32B	acidic (leucine-rich) nuclear phosphoprotein 32 family, member B	NM_001030934.1	420087	AGTCCCAGGAATAAGGATCTCCAGCCCTTTTGTATCTTTTGTTACAAAATTTGGATAAAA	-2.05196	0.002518
CUST_20_PI406925030	BAK1	BCL2-antagonist/killer 1 (BAK1	NM_001030920.1	419912	GCCCTGAACTGCACTCACTGGAAGGACATTAAAATATCTGCTATATTCCTCTTTAAAAAA	-2.05196	0.003578
CUST_1_PI415269174	NUDT16L1	nudix (nucleoside diphosphate linked moiety X)-type motif 16-like 1	AF095446.1	395557	AGGGGAAAGCTATGTATTTTTATGGCCATTAAACTCTAGCGAGCTTCCCAGATCAAAAAA	-2.05053	0.002411
A_87_P031117	MUTYH	mutY homolog (E. coli)	XM_422433	424594	GTGCTGTTGTACCCTCACGTCCATATTCCCATAGCCCTTTTAATGTTTCTTTTTGCTGAA	-2.04911	0.005939
A_87_P017376	MANEA	mannosidase, endo-alpha	ENSGALT00000031683	421807	CCTTTTGGTGAGACCAGAAATTATTTCCATTACATCTTTTAATGAATGGCACGAGGGTAC	-2.04769	0.000198
CUST_453_PI415269069	FASN	fatty acid synthase	NM_205155.1	396061	AATCTGAAGAGTGTCTTTTTCCTCTTTGGCTTTCCTAGAATTAAACAGAATTGATCACTG	-2.04486	0.000637
A_87_P011555	NUP35	nucleoporin 35kDa	ENSGALT00000004236	107056600	CAGACAAACGCCTAAGAAAGATGAAAGTATTGTATCTAAAGCAATGGAATATGTATTCGG	-2.04486	6.5e-05
A_87_P016928	EVI5	ecotropic viral integration site 5	ENSGALT00000009552	424500	GGTGGATCGTGAAGTTGGATACTGTCAAGGAAGTGCTTTTATTGTTGGATTATTACTTAT	-2.04344	0.000229
A_87_P000515	HAS3	hyaluronan synthase 3	ENSGALT00000000896	427564	CTGCTCTACATGTCCAGCCTGCTGCCCGCCAAGATGTTCGCCATCGCCACCATCAACAAG	-2.04344	0.000309
CUST_353_PI415269071	RAG2	recombination activating gene 2	XM_421091.2	423165	GCCAACAAACAGTTAATCTCAGATGCAAACTACTTCTACATTTTGAGATGCAACAAAGCA	-2.04344	0.017529
A_87_P036257	SLC25A15	solute carrier family 25 (mitochondrial carrier; ornithine transporter) member 15	NM_001008442	418886	CCAAGAGAAATAATACCAGCTTTCATGATTGTACGCAGTTGTAATAAAGGTAACAGAATC	-2.04344	0.001562
A_87_P012858	SCLY	selenocysteine lyase	NM_001139463	424739	AAGGCTGCAGAGCTGGTGAGCAGGAACTGGGAGGCCTATGAGGCACATATGCAGGATGTT	-2.04202	0.001197
A_87_P022450	RNF219	ring finger protein 219	BX934734	418805	ATCATGCTTTTTAAAGATGTCATCTGACCTGCACAATCCACTTAATCCTCCTTGGGTGCC	-2.04061	0.012039
A_87_P021985	CLEC19A	C-type lectin domain family 19 member A	ENSGALT00000039966	771758	CGGCAGGAGGGTCACTTTGAGTGGACGGATGGCACCTCCTATGACTACAACTACTGGGAT	-2.0392	0.009762
A_87_P037053	ASXL2	additional sex combs like 2 (Drosophila)	NM_001031096	421993	CACTAAATGTCACCCTCTGTCCTACTGTTTTCTAGGAAGCTTACTGTGGCTCATTAAAAA	-2.03637	0.00011
A_87_P038191	MATR3	matrin 3	NM_204147	373948	AAATCTTGCATCCTTGTGGAACGCTCGTCTATGGCAAGAAAATTTTCTTGAAGTGAAATT	-2.03637	0.034054
A_87_P016321	RIF1	RAP1 interacting factor homolog (yeast)	CR386671	424316	TGGAAAGGAATCGTTCCAGGTGTTAGAACTTCAACATGTGCAAATAAAACAGCAATTAGT	-2.03355	0.01338
A_87_P009785	ENO3	enolase 3 (beta, muscle)	NM_205119	396016	ATCACCGGCGAGCAGCTGGGAGAGATCTACAGGGGATTCATCAAGGACTACCCGGTGGTG	-2.03214	0.004551
CUST_328_PI415269071	MAP3K1	mitogen-activated protein kinase kinase kinase 1	XM_424734.2	427144	GTTTTACCTGCTGTTTTCCTTCTGCCATACATCATCTATTTACTGTAGCTGTTAGTGATA	-2.03214	0.000663
A_87_P022692	PITPNM2	phosphatidylinositol transfer protein membrane associated 2	BX934206	416830	ACCGATCCAGGAGAGCACGTCAATGTTTTCAACCTTTCTCCTGCAGAAAAAAGACAAACC	-2.03073	0.000121
CUST_10_PI415900385	SSR1	signal sequence receptor, alpha	NM_001006375.1	420871	GCAGCAGAACTTGTGAAGCATGGAATTTGTGTGCTGAATTGGTATTACTACATAAATTTT	-2.03073	0.001892
A_87_P024419	RAB19	RAB19, member RAS oncogene family	BX930148	418113	AGAGATTGCCTTTAACTGTATCTTTGAGACATTTCTCTGGCTATGTCAGGAGATAAATTT	-2.02933	0.003124
A_87_P016374	TMCO7	transmembrane and coiled-coil domains 7	ENSGALT00000000885	415862	GGGTGCCGGGAGCTATTCCCTGCAGAAAGCCACTTTTCCTGCTCTGGTGCTGTGTGAATT	-2.02792	0.00134
CUST_4_PI415900395	CCT2	chaperonin containing TCP1, subunit 2 (beta)	NM_001012533.1	417846	CATGGGCTTTATACACTGTACAGCTTCTGTTCCTTTCCATGTTCCACTTAAGATACACAG	-2.02651	0.001464
A_87_P033788	GTPBP5	GTP binding protein 5 (putative)	ENSGALT00000008294	419226	AGGAGCTGGAGGGAAAGGTAACCGCTTTTTTCTTTCCAATGAAAAGCGAGCTCCAACATT	-2.02651	0.006584
A_87_P035076	GPATCH3	G patch domain containing 3	NM_001030893	768353	AAGCATTAGATGTCAGTATTTTATGAGTGGACCTTCCTTTGGTTTGTATATAAGATGCAG	-2.02511	0.000228
A_87_P036620	MBOAT1	membrane bound O-acyltransferase domain containing 1	NM_001030997	420826	CTGCCTCTGGAAACTATTCTATTTTTCAGCTTCTCACCAGTAAAGTCAATGTAACAATTT	-2.02511	0.01451
A_87_P011974	ANKRD44	ankyrin repeat domain 44	NM_001012915	424055	ATTTCTTTAGGAGAAAACCGGCCCTCTTCTCAAGGAGGATGTTGTGTTATCTCAAGCAGG	-2.02371	0.011471
A_87_P019987	PRDM4	PR domain containing 4	ENSGALT00000020600	418065	CACAACCCAGAGATGTAGTTGAGTAATGGCCGTGACCTGTAAGCCATCTTTTCCTTAACT	-2.02371	0.002178
CUST_20_PI415900429	SFRS1	splicing factor, arginine/serine-rich 1 (splicing factor 2, alternate splicing factor)	NM_001113741.1	772264	GGATTCAGCACGAGTAGATGGTAAATGTGAAATGGGAAAAAGGGGGGTTTGTTTAAACAA	-2.02371	0.001637
A_87_P005640	MLLT6	MLLT6, PHD finger domain containing	CR523612.1	419995	TATTGCGGCTACTGCAAGTACCACTTCAATAAGATGAAGACCTCACGGCACTCTGCAGGC	-2.0223	0.005809
A_87_P037448	SP3	Sp3 transcription factor	NM_204603	395302	ATTGATGTGCAGAAATTTTTGGATTGACAGTAACTTGGTTATACATGACACTGAAATGCC	-2.0223	0.007042
CUST_1_PI415900381	PPP1CC	protein phosphatase 1, catalytic subunit, gamma isoform	NM_001006190.1	416872	CTGATCAGCGGTTTATACAGATACCTCACGGTATCTCATTTTTTAAAAACTGAGAATCTT	-2.0195	5.1e-05
A_87_P035828	TRDMT1	tRNA aspartic acid methyltransferase 1	AJ851371	420520	TTGCTCACTGCTGTTACAAAGTGTCATGCATGACAGATCCATTCCTCATTAAAACTGTCT	-2.0195	0.001811
A_87_P037190	INSIG1	insulin induced gene 1	NM_001030966	420442	ACAATGTCCAGCTGTCCCTGACTCTTGCAGCCTTATCACTTGGGTCTTTTGGTGGACATT	-2.0181	7.3e-05
A_87_P013387	SBF2	SET binding factor 2	NM_001012895	423043	GAGGAAGCTGACCAAACAGATGGTTCAGTCTCTCAGAAAAAGAGGAAAATAGTGTGGCCA	-2.0181	0.008606
CUST_35_PI428668882	TGFB3	transforming growth factor beta 3	NM_205454.1	396438	ACATGAGGTCTTGGAGATCAAATTCAAAGGCATTGACAGTGAAGATGACTATGGCCGTGG	-2.0167	0.000133
CUST_16_PI428668882	IL16	interleukin 16	NM_001277996.1	374270	GCTATCATCAAAAGAAAGAATCCAAGCTCTGTTACCAAGAAGGCATCTGAAACTTTGTAA	-2.01391	0.000709
A_87_P015535	CASP2	caspase 2, apoptosis-related cysteine peptidase (neural precursor cell expressed, developmentally down-regulated 2)	NM_001167701	395857	TGCATTATCACTGCCACTTTGGTATGTACTTTTTATATACTTGTATTTTACTGCCTGGAG	-2.00973	0.000517
A_87_P012330	ANAPC2	anaphase promoting complex subunit 2	ENSGALT00000014053	417258	GAGAGTCTCATCCCCGTCTGTGATCAATAAAACCCAGCAGTGGTCTCTGGGCCAAACCAG	-2.00834	0.005351
A_87_P022475	SLC25A5	solute carrier family 25 (mitochondrial carrier; adenine nucleotide translocator), member 5	ENSGALT00000014121	772225	CATTCCCACTGCTGGGACTCAAACGTGGTTTCTATTTCAGTCACTCCTGTTCAAAGAGTA	-2.00834	0.004788
A_87_P020000	CDC2L5	cell division cycle 2-like 5 (cholinesterase-related cell division controller)	TC399709		GTTTGGAGATTAAGAGTTGCAGTTTTAAGTAGGTTTCATCCTGTAGGCTTTTACTAAATG	-2.00694	0.001908
A_87_P021408	NEDD9	neural precursor cell expressed, developmentally down-regulated 9	XM_418946	395736	TCATCTTGATTCATTCCATCTTAATTTTGGCACATGGACTCGGTTGTGAAACCTGCTTGT	-2.00555	0.025571
CUST_169_PI415269071	NUP205	nucleoporin 205kDa	XM_416176.2	417935	GATCAGTTTTGTGCATTCTTTCTTACTGCTCCCAACTTGAAAGGAAAAATAAAGGATCAT	-2.00555	0.002504
A_87_P018437	ZNF367	zinc finger protein 367	ENSGALT00000020615	100858851	AGCCTTTTGTCTGCTCAGAGAATGGCTGTTTGAGCCGATTCACACATGCAAACCGCCACT	-2.00416	0.005999
A_87_P036834	HNRNPA1	heterogeneous nuclear ribonucleoprotein A1	NM_001031253	424136	CAGCGGCCCGGAGCTCACCTCACAGTCAAGAAGATCTTTGTGGGCGGCATAAAGGAAGAT	-2.00277	0.002447
A_87_P023849	RFC4	replication factor C (activator 1) 4, 37kDa	NM_001006550	424958	TCAGCTTGTAAAACCAGCTTCATGACATCGTTGTTGAGAGTGAAGACTTCAGTGACAAGC	-2.00139	0.004771
CUST_7_PI415269071	IL13RA2	interleukin 13 receptor, alpha 2	NM_001048078.1	422219	GGCAAAGGAGAAAAAAGGAGGCATGGAAATTGTGATGAATAAAGATAACACGCTGCTCTG	-1.99723	0.000153
A_87_P024026	MGLL	monoglyceride lipase	ENSGALT00000009633	416024	GTTTTTGCAGCAAAAGTACTCAACCTCGTGCTTCCAAACTTGTCGCTGGGATCCATAGAT	-1.99585	0.023208
A_87_P008942	PNAT3	N-acetyltransferase, pineal gland isozyme NAT-3	NM_001004373	415809	AGATGATGCTTGATGTTCCTTTATGTACAAATCACAGAAGCATTACAACTATGCACTTAC	-1.9917	0.000249
A_87_P016609	RNF141	ring finger protein 141	NM_001007925	423039	TCAAGTCTTTTGGAAATTATACTTCTGAACGGAGCTTTTATAAGTTGACTTTCTGCTGAG	-1.9917	0.00296
A_87_P024421	ACSL4	acyl-CoA synthetase long-chain family member 4	ENSGALT00000013126	422345	CTGCTTCAAGTACAACTTTCCTCTTGTTACCTTGTATGCTACACTGGGTGAAGAGGCAGT	-1.98894	0.00169
A_87_P019073	PFN4	profilin family, member 4	CO772674	769795	ATACTTAGAAGAGAAGGGTAGCTGAATCCGCAGAAAAACCTTGACTCCCATCAGCTCACA	-1.98894	0.025095
A_87_P017612	CHCHD4	coiled-coil-helix-coiled-coil-helix domain containing 4	NM_001113759	416037	TCCCATTAGTGTACCAGGTCATCTTCATTTCAGTATGCTCTGATCAGTAGATGTTCTTTT	-1.98618	0.001549
A_87_P008780	IRF2	interferon regulatory factor 2	NM_205196	396115	TTTGTAAAGGTGAAATAGCTTTTATGAGCTCATGTAGCAATCAGATTATCCTGTGGATTG	-1.98481	0.002324
A_87_P022064	HAUS8	HAUS augmin-like complex, subunit 8	ENSGALT00000005915	420137	CGTGTTCAAAAAACTGGAGAAAGAACTTCAAAGGAGCTTCCCACAAGTGCAGAACCTGTC	-1.98343	0.002586
A_87_P007906	P2RX7	purinergic receptor P2X, ligand-gated ion channel, 7	XM_001235162	771952	CTGCTGCAGGAGGCTGATAAGAAGCACTTATCCCAAAGAAAACGGCAACTATACTGGTTT	-1.97794	0.007195
A_87_P036726	DCK	deoxycytidine kinase	AJ719977	422648	CTACAAACATGAAAAGCTTGGCTTTCAGCATAAAGACACTTGCGAACAGATTTTTGAATA	-1.9752	0.000858
A_87_P018404	GTDC1	glycosyltransferase like domain containing 1	NM_001012921	424304	CACTTATGATTCCAGCAGTCGAGCTTCTATATTTGTTGATGTAAAATGTTTTGAAGATGG	-1.9752	0.00116
A_87_P026948	HAUS3	HAUS augmin-like complex, subunit 3	XM_001234788	771514	AGTATTTACTCTCTGATCTGTGTTCCCAGGCATTTGAATGATGCCTTCGTATTCCTGCAT	-1.9752	0.014177
A_87_P009781	RABEP1	rabaptin, RAB GTPase binding effector protein 1	NM_205057	395930	GTAACAGTATTCAGCTAGCAGAGAGAATGAGGTGTAGAGTATGCTGTATGAATATTTTAT	-1.97247	0.00854
A_87_P017605	TSPAN4	tetraspanin 4	ENSGALT00000011062	423104	ATCTTCATAGCTACTTAGGCAATTCACAGTAAGAAAACGAGTCAGGACTCGCTATGGGAA	-1.96564	0.003921
A_87_P017100	CEP55	centrosomal protein 55kDa	CR385518	423804	AGGAGGAACACGCTAGGATAGCTTTGTTGGAAAAACAGATCCAAATGTGCACCACAGACT	-1.95884	0.000567
A_87_P036297	DEPDC1	DEP domain containing 1	NM_001012928	424710	ATTGTGATGTTTGTAATGTTTATTCAGGAACTGGTGCCATGAATTATAGTTTGTGTGCAC	-1.95884	0.027695
A_87_P036735	MBNL1	muscleblind-like (Drosophila)	NM_001031322	425033	TCAAACAATCATCACTGAGGAGAAAAGGACAGTGTGTTTGGGTTGAGGAAGGACAAGTTC	-1.95884	0.0004
CUST_20_PI415900497	DCBLD2	discoidin, CUB and LCCL domain containing 2	NM_001030783.1	418379	CTCAGCATGTAGTGTAGTTGCTCAGTATCTGTATATGTTGCTAGAAATTAGACTGTATAA	-1.95613	0.000563
A_87_P035992	JMJD4	jumonji domain containing 4	NM_001030959	420400	GAATCTGAAGACAGCAGTGAGGTTGAAATAGGAAGTATGCAAGCCTGGAATCTCTCAAAA	-1.95342	0.027253
A_87_P012478	CDCA2	cell division cycle associated 2	CR406860	419524	ACCTCTTCAAAATAATATTACCACGTAGTGAGGTTTCAGCTACCTCTCATTTTCTTAAGT	-1.94396	0.008953
A_87_P036459	ELOVL6	ELOVL family member 6, elongation of long chain fatty acids (FEN1/Elo2, SUR4/Elo3-like, yeast)	NM_001031539	428772	TGAACCTTAGAGAGCTAGTTGATAACAGCCAATATTCTCTCAAAGACGGATAGATTGCAT	-1.94127	0.001507
A_87_P017395	EIF4A3	eukaryotic translation initiation factor 4A, isoform 3	NM_001030649	416704	GGGGTTGCAGTTGGGAACTTGTGTAAATAATGTCTTTTCTCCTACCCATGTTTTTCAATA	-1.93992	0.000653
A_87_P015548	DDEF2	development and differentiation enhancing factor 2	ENSGALT00000026486	768599	TGCAGACACCTTGCCAGAACACTGCCCAAGTCCTAGGTACTGGTAGCTTACTTTTTTATT	-1.93724	0.007381
CUST_38_PI415269071	FAM49B	family with sequence similarity 49, member B	XM_418438.2	420330	TTTTTCTAAGTGTGGTTTGATTTACCAGTATTTTGAGTGAGATGTCTTCGTGCTCTTTGG	-1.93724	0.00211
A_87_P015898	LOC422151	fibronectin type III domain containing 3A-like	CR387318	422151	TGTCTTCAAGGAGAAAGAGTGCATTTATGATAAATGTTACACTATTTGGCTCAAACTGAG	-1.93724	0.000832
CUST_491_PI415269071	MRPL32	mitochondrial ribosomal protein L32	XM_418869.6	420773	TCTGGGATGTGTCAATGTGTTCATTTTCTGGAAACTAGAAGTCTCACATATGATTAGATG	-1.93724	0.008382
A_87_P004313	MEP1B	meprin A, beta	ENSGALT00000024481	421097	AGTCCAGAAAATAATGCATCCCCTCTGAAAATCTGGTTTATAAATAAAATGCTGTGCCAA	-1.93589	0.005013
A_87_P016763	REXO4	REX4 homolog, 3'-5' exonuclease	CR386000	417153	CCTTTCTGGATAGTACATACAGCTAATTGAACAATACTTGCAAATGCCTGCATTTGTGAA	-1.93455	0.003569
A_87_P038112	CCDC80	coiled-coil domain containing 80	NM_204431	395074	TGTAATTTGCTGACTTTGCCACTGAAAGTAAGAATTTTTGGTTCTGGCAGTACTTGTTCC	-1.93321	0.05091
A_87_P029713	NDUFV3	NADH dehydrogenase (ubiquinone) flavoprotein 3, 10kDa	NM_001199170	418541	AAATCCAAAGCAAGAGACCCGAACACAAAATCAACACCAAAAGGAGCAGATCAGCAGAAG	-1.93187	0.000444
A_87_P036111	BAZ1B	bromodomain adjacent to zinc finger domain 1B	AJ720875	427819	ATTTGTGGGGGGAGGGGGGTTTCTCCTAAGGGCTGTACTTGTAATAAGTTGGAAAACTAA	-1.9292	0.000258
CUST_181_PI415269069	FOXO1	forkhead box O1	NM_204328.1	374231	CTTTTACAGACACACGAGAACAATCCCTGACAGTTTGTTGTATAAAGCCATAAATGTATA	-1.9292	0.000886
A_87_P036085	KLF6	Kruppel-like factor 6	NM_001030969	420463	AACTTCTGGTTTTCTAGCTGTTAATGCACTGTTGACCTTAATACTGGTGCCTTATGCAAG	-1.92786	0.001069
A_87_P036746	TUBGCP2	tubulin, gamma complex associated protein 2	NM_001006496	423673	AACCTCTGGAATGAGCGTGATGGGATCTGCTCTTCTGAGAGGCTTTTGTGAAGTCTTTTT	-1.92519	0.000186
A_87_P028969	ADRM1	adhesion regulating molecule 1	BU364851	395365	GCTAGAGAGACACGAAGAGAAGAGCGAAGAGAGAAGCAACGACAGAATGGGCAAGCAAAC	-1.92252	0.040669
A_87_P014063	PRDM10	PR domain containing 10	ENSGALT00000001951	419729	CTTCGACCGCTTGGACTTACTCAAAGATCACGTGGCCATCCATATCATTGATGGCTATTT	-1.91322	0.005226
A_87_P017602	C21H1orf159	chromosome 21 C1orf159 homolog	ENSGALT00000035123	419427	AAATGCACTATTCCAGCTCTGTGGTTTCGTTTGTCTCCCACAGAGGCAGCGTTTAATCTT	-1.90924	0.000142
A_87_P008850	ITGB2	integrin, beta 2 (complement component 3 receptor 3 and 4 subunit)	NM_205251	396181	GCCGAGAAGTTTGAGAGTGAAGTGGGGAAGCAGTTCATCTCAGGGAACCTGGATGCCCCT	-1.90924	0.004242
A_87_P009842	TTC8	tetratricopeptide repeat domain 8	ENSGALT00000017348	423401	ATCTGTTGAGCCACACAGAATAAAGATACTTCGTAACTAGCCTTCAGACCTGTCTTTTGA	-1.9066	0.026362
CUST_17_PI415900393	SNRPD3	small nuclear ribonucleoprotein D3 polypeptide 18kDa	NM_001007838.1	416947	GCAGACATGGAAGTTGAACTAATGTACTCATTTGTTGAATTGTCTGTAAATAAAGCAGTG	-1.90528	0.000508
A_87_P036817	INTS7	integrator complex subunit 7	NM_001006399	421374	ACCACAGAATCTTTCTTATAACACAGAAAAAGAAAGAAAAAAGCCCCAGATTAAAGGGTC	-1.89868	0.002961
A_87_P036242	TTC7B	tetratricopeptide repeat domain 7B	NM_001006484	423407	GAACCTCAAATGGAGTATTTACCGACATTCCTTATTCACGACCCACACTTGGCTAAATGG	-1.89868	0.002203
A_87_P022400	CDYL2	chromodomain protein, Y-like 2	ENSGALT00000021177	425886	AAAGGAAACTAGATGGGGAGAAAGATTATGTCTTCGATAAGAGACTAAGATACAGCGTGC	-1.88818	0.031837
A_87_P022051	PTCHD1	patched domain containing 1	ENSGALT00000026389	427995	TGAGGAAATAGAGTGTGTTGAAATGGTGGATATGGATAGCACTCGAGTGGTTGACCAAAT	-1.88688	0.048503
A_87_P018536	CIT	citron (rho-interacting, serine/threonine kinase 21)	CR352524	416984	GAACTAGCAGTATTTCTGTAAAGTAATTTCTTATTGTCCAGCACTACGTCTGAATAAAGG	-1.87384	0.041529
A_87_P023641	PRTFDC1	phosphoribosyl transferase domain containing 1	NM_001199585	420499	ACAACGATCAGTCTATGCAAGATATGCAGATAATGGGAGAAGATGATCTTTCAAAGCTGA	-1.87125	0.006968
A_87_P024577	PPP1R3B	protein phosphatase 1, regulatory (inhibitor) subunit 3B	ENSGALT00000018673	422630	TCAGCTTGCCCGATGGAATTCAATCCCATGAAAGAGTTGAGTTTGCCATCTCCTTTGAGT	-1.86995	0.05115
A_87_P035973	EBAG9	estrogen receptor binding site associated, antigen, 9	NM_001030949	420276	TTCCAGGACTTCAACACACTGCTTGGTTTCAATGCATTCTTCAAGTCATCTTGGAAGCCA	-1.86865	0.000372
CUST_33_PI415269069	STAT4	signal transducer and activator of transcription 4	XM_001231298.1	768406	TGAGTCCCACAGCCATCGAAACTGCTCTGGCATTTCCCTGTTTTAGCAGTGAAAAGAATT	-1.86865	0.003563
A_87_P023252	CENPP	centromere protein P	NM_001044635	415952	TGTTTGGGATTGAAACTGCTATTGAGAATCTGATCCAAGTGGTTGGGCTTGGAAAAATGA	-1.86607	0.019354
A_87_P035594	ETFDH	electron-transferring-flavoprotein dehydrogenase	NM_001031534	428724	AAAGTGCTTCAGTTAATTAGCCTAGTTCCATTGTTTAAGAGCTTTATTTTCTTGCCTGTG	-1.86607	0.04208
CUST_271_PI415269071	BCLAF1	BCL2-associated transcription factor 1	XM_419728.2	421691	CTGGCTTCTCTGTATGAAGTCTTTGTTCAGACTGTATACAATAAAATTTCCTTTGTATCG	-1.8609	0.024463
A_87_P036203	TSEN2	tRNA splicing endonuclease 2 homolog (S. cerevisiae)	NM_001030594	415965	ATTACAAATAGGACACTGTACAACTATCTTTAATGCTGTGGATCTGTGTTGGTTTGAGGA	-1.8609	0.031863
A_87_P022951	XYLB	xylulokinase	BX933587	420432	CTACTGTTGCTGGAAACAATGGGAACTTAGGTTTCTACTTTGACGTGATGGAAATCAACT	-1.85446	0.025162
A_87_P037963	ID2	inhibitor of DNA binding 2, dominant negative helix-loop-helix protein	NM_205002	395852	CCATGAGCCTGCTGTACAACATGAACGACTGCTACTCCAAGCTGAAGGAGCTGGTGCCCA	-1.84933	0.004666
CUST_174_PI415269071	UTP20	UTP20, small subunit (SSU) processome component, homolog (yeast)	XM_416174.2	417933	GGCTTTTCCTTCCCTGCGGATTAATTTGTAAAAATGAATTTCAGGCTAATTACTGTTGGG	-1.84805	0.011792
A_87_P037652	IRF10	interferon regulatory factor 10	NM_204558	395243	CCGCCACCTCCAGAAGCTCATCATGGCCCACGTGGAGCCGGTATTTGCACGAGAGCTCTT	-1.84548	0.00361
A_87_P037006	EHD3	EH-domain containing 3	NM_001031040	421306	TTGTTGCTTTAAAGCAGCATTTTGTTCCAGTTCCTGTTGTCACTTTATATAAGCTGAGTT	-1.8391	0.004978
A_87_P036547	CBWD1	COBW domain containing 1	NM_001031436	427347	ATTACGGTAGGTGTATGTGGTAAAGATATTGAAAGACTAATGCTTTTTGCTGTAATGCTC	-1.83783	0.01318
A_87_P009271	TFEC	transcription factor EC	NM_001006229	417773	GGATTCAGATCACTTGCCCCAGATTCCATCATCTGTTCACAGTGACATTGCCCAATCTTT	-1.83655	0.000977
A_87_P036911	CHAF1B	chromatin assembly factor 1, subunit B (p60)	NM_001008677	418514	ATGAAGACATGAGATTTTCTTGAGGCACCAAGATTTGTTCTTTTTTCTAAGTCACATTCC	-1.83528	0.022387
A_87_P023944	LOC419390	hairy and enhancer of split 5-like	ENSGALT00000001708	419390	GGAAGCTCTCACTTAGTGAACCTTTGCCTTTTAGAGTCCAGAGGAAGAATCTGACTGCAT	-1.83528	0.050163
A_87_P022957	N4BP2L1	NEDD4 binding protein 2-like 1	BX933581	418914	AGGAAAAAGGTACAGAACTGTGCCAGAATTACAGAGGAATATTTCAGAATAAAACTGCTG	-1.83528	0.01019
A_87_P036311	EXOC3	exocyst complex component 3	NM_001006384	420987	GTAGATTCCCTAAAAAGAGCACACGAAGCACCACTTGTTCAATAAAACGCTAAACCAAAA	-1.83147	0.004538
A_87_P015961	HCCS	holocytochrome c synthase (cytochrome c heme-lyase)	NM_001031275	424482	CAAAATGACTAGTCTGCACTGTGGGTTTGGAAACTGGACATTAAGTGTGTTATGAAAACT	-1.83147	0.021658
A_87_P035172	PRKCB	protein kinase C beta	AY393849	416567	ACGACAAACGCCATTTCTAAGTTTGATAACAACGGGAGCAGAGATCGGATGAAGCTCTCA	-1.83147	0.016221
A_87_P022061	RHAG	Rh-associated glycoprotein	BX935586	395118	TATTTACTGTGAGTAAATCTCCCAGAATGGTCCCCCTAGGAGCTATGTTTCAGTCATCGA	-1.8302	0.023386
CUST_7_PI415900387	SMARCA5	SWI/SNF related, matrix associated, actin dependent regulator of chromatin, subfamily a, member 5	NM_001006439.1	422457	GGACATCGGGTTCATCTGTTTACTGAACTAGAAACATAGTACTTAAATGTAGTTTCACTT	-1.8264	0.027111
A_87_P017553	BTBD11	BTB (POZ) domain containing 11	ENSGALT00000020623	771493	CATTTGTCTTCTTCAAAGGGCTCCATTGTATAAAGCTGAGGAAGGCAGTAACGCTCTAAT	-1.82513	0.002417
A_87_P036147	UFSP2	UFM1 specific peptidase 2	NM_001031136	422542	CTTATGCAACACCAAATTTATTTACGTAACCGCTAAACGGTGTGGGGTTTTTTGTTGTTG	-1.82513	0.003819
CUST_2_PI415900389	FUBP1	far upstream element (FUSE) binding protein 1	NM_001006535.1	424551	TTAGTGTAGATGTACACATTCCAGCAAATGTATTTGCAATTATGTGGTCAATGCTTTGTG	-1.82387	0.006364
A_87_P018286	LNP1	leukemia NUP98 fusion partner 1	ENSGALT00000024674	418388	GGAGCGTTCTTGTTTTGACTAGAAGAGGCTTGTTAGCTAGAGCAAATCGAAAGCTGTAAA	-1.8226	0.082471
A_87_P016868	T	T, brachyury homolog (mouse)	NM_204940	395782	AAGAGATTGCACCAGCGGCAGATAGCTGTGCAACCCTGTTCTGTGTCAATAGTGTAAATA	-1.82134	0.001572
CUST_370_PI415269071	TUBA3E	tubulin, alpha 3e	NM_001305140.1	421169	TGCACTTGAAAAAGATTATGAAGAAGTGGGCACAGACTCGATGGATGGAGAAGATGAAGG	-1.82008	0.004196
A_87_P035789	C5H15orf41	chromosome 5 C15orf41 homolog	NM_001031200	423293	AGATCCAAGCTGAACAAAACTTCTGCTCATAAGCTGAAGAAAAGGGACAAAATGCCTTCC	-1.81882	0.00882
A_87_P038148	NUCKS1	nuclear casein kinase and cyclin-dependent kinase substrate 1	NM_213581	404775	TCAGGAAGTGATGAAGATTTTCTTATGGAAGATGATGATGACAGTGACTATGGCAGTTCA	-1.81756	0.009654
A_87_P002909	SLC5A3	solute carrier family 5 (inositol transporters), member 3	XM_001234083	770758	ATGGTAAAATCAACTCAACTTTAGCCTATTTAGAGACCATTTGAGACATGTTGTCCTATC	-1.8163	0.01912
A_87_P027928	TMEM20	transmembrane protein 20	ENSGALT00000010634	423800	GCACAGTATCTGCAGCTTCAACTATTGTTATACTTAGAAAGGAGTTTGCAGTGCTGACAG	-1.81504	0.061646
A_87_P019915	RAB4A	RAB4A, member RAS oncogene family	XR_003074676.1	421532	GACAGGCGTTTACTTGACCGGTTCTAACATGGGGGATTATTTTTGGGTTGTTTAAATTGT	-1.81378	0.01713
A_87_P021792	DENND4A	DENN/MADD domain containing 4A	ENSGALT00000012122	415541	TAGTATGTGGGGTTCAGCTGTGTATCTGTGTTACAAAAAGTCCGTGGCAAAAACTAACAC	-1.80625	0.012925
CUST_10_PI415900393	GABPA	GA binding protein transcription factor, alpha subunit 60kDa	NM_001007858.1	418478	GAATATATTGTCAAGAGTTGTTCTGATGCTGCCAGATGAAAACATAGAAAGAATATTCCC	-1.805	0.035656
A_87_P035542	JARID2	jumonji, AT rich interactive domain 2	NM_001012862	420839	CATTAGGAAATCCATTCTGTTATTTTTTGGTGCTGTTGGCTACTTTATCAAAAACCCTTC	-1.805	0.018893
A_87_P022283	CD200R1	CD200 receptor 1	ENSGALT00000030449	768673	AGCTCTCAAGATTTTTGGACTGATGTCTTTCTGGCTGAAGTATGAACGGGCTTTACAGTA	-1.80375	0.068498
A_87_P041454	ANKRD34A	ankyrin repeat domain 34A	ENSGALT00000013457	415579	ACGCCTGCAGAGCCAAGGGGAAGGAAGTGATCATCATCACCATGGGACAAGTCGGCCACC	-1.79378	0.024028
CUST_423_PI415269069	CASP1	caspase 1, apoptosis-related cysteine peptidase (interleukin 1, beta, convertase)	NM_204924.1	395764	ACCTGGAGAGTGATTTTGCCACTTTATATTCTTCCACGCCTGATACTGTCTCCTGGAGAA	-1.79378	0.00712
CUST_461_PI415269069	CNBP	CCHC-type zinc finger, nucleic acid binding protein	NM_204907.1	395731	TTGGTTTCCATGTACACAGTGCCAAAATAAACATATTAAAAAGGGGTATGTGGAGGTGTT	-1.79378	0.006833
A_87_P010905	LOC422929	histamine H2 receptor-like	CR524427	422929	GTCTGAGGGTAATGGCTGGATGCTAATACTGAAACCAATGAGAAAAATCTACCTTCTGTC	-1.79378	0.05191
A_87_P029440	IPO7	importin 7	XR_026868	423046	TTGTAAGCACTGAGAAAGTGATCTTTTCTTGAAGCATGTAAATTAGATGTGAAGTTCTGC	-1.78757	0.031956
A_87_P037032	PTPLAD1	protein tyrosine phosphatase-like A domain containing 1	NM_001007828	415539	ATTGTGGTACCTAGTACGAGCTGTAATGGATCTTAAATGACTGAGTTTTGGTCCTTCAGA	-1.78509	0.007992
A_87_P037114	RAB9A	RAB9A, member RAS oncogene family	NM_001008678	418635	TGTAATAGAGAAGCTTTTCTTGATAGTACAGTAACAGCACGAGTCTTCTCCTAACGTGTT	-1.78509	0.00435
A_87_P017293	CENPW	centromere protein W	CR385186	421716	GAATCTAACTATTTGAGCTGATAATACTGGTTCATGGAATCTGTGGTAGATAATATGCAC	-1.78386	0.029372
A_87_P037726	TRA2B	transformer 2 beta homolog (Drosophila)	NM_204678	395403	TATTTGTGTAGTTTGGTGCTTTGTTCCAAGTTGTGTTTTGAAAGGAGTATGTTTTGCATG	-1.78262	0.001252
A_87_P009775	NFE2L2	nuclear factor (erythroid-derived 2)-like 2	NM_205117	396014	CCTGAACACTCTGTTGAATCATCTACCTGTGGAGATAAGACTTTTGGTTGTAGTGATTCT	-1.78139	0.034661
CUST_276_PI415269069	LDHA	lactate dehydrogenase A	NM_205284.1	396221	CACTGTTGGTAGGTCCAAATATTTTCCTAACACTTCTTTGGAACTTGTGTATACCTTTTT	-1.77031	0.099521
A_87_P007804	MRPL1	mitochondrial ribosomal protein L1	XM_420471.6	422507	TGTATAGCTTGCGAAGAGAAGGAAGCTAGGTTTAATTTACTGTCCCATTTTCACAACATC	-1.76786	0.009338
A_87_P009161	DNTT	deoxynucleotidyltransferase, terminal	NM_205389	396351	GCAGTAAGCTCGATTGTCAAGAATACTGTGTGTACATTTCTACCAGATGCTTTAGTTACC	-1.76296	0.019865
A_87_P028067	MGST2	microsomal glutathione S-transferase 2	ENSGALT00000015944	770916	GTTCTGAAGACTTTAAAACAAAATAAAACTCACAAGTAAATAACGCAGAAGCTCTCCCTG	-1.76052	0.186698
A_87_P038220	CENPC1	centromere protein C 1	NM_205051	395922	TGGGAGCACGTAGTTTCACTGGTCTTAAGAGATTTTCCTGCTCTGTAAATTGTAAATAGA	-1.7593	0.049097
A_87_P035829	F2RL1	coagulation factor II (thrombin) receptor-like 1	NM_001012608	427213	GCATCCTTAATGGAATATCACTGTTCATTAGAGGCCATACCTGACTGTAAAGATTTGACT	-1.75686	0.165174
A_87_P035561	ARFGAP3	ADP-ribosylation factor GTPase activating protein 3	NM_001012539	418224	AGATCTTAAGGAAAAAACCTCACAACCAAGAATGAGCTCGAGCTAATTCTGTTCTGTGAC	-1.75443	0.038662
CUST_1_PI415900419	ADSS	adenylosuccinate synthase	NM_001031521	428579	CAGAAAGTGTGCTCGGGAAGTTAGGAAATGGAGATTGTAAAAAGTTCATTTGCAATTATT	-1.74715	0.015305
A_87_P014167	MCTP1	multiple C2 domains, transmembrane 1	ENSGALT00000023638	427113	AGCTTACGTCTCTCAGACCTGCACAGAAAATCTCAGCTATGGAGAGGAATAGTCAGCATT	-1.73748	0.017335
A_87_P035562	UGGT2	UDP-glucose glycoprotein glucosyltransferase 2	ENSGALT00000016066	418785	AGGTTTGGGAATTACAAGGTATGTAGCACAGTTTTCTGTATTAGCACAGTGCTGTCTATT	-1.73267	0.079442
CUST_10_PI415900497	UFM1	ubiquitin-fold modifier 1	NM_001030771.1	418219	TTTGAAGAGGGCAACGTAACTACTGTGTATTGCCATGTAAAATCCAATAAAAATCTGTGG	-1.73147	0.046956
A_87_P036486	FAM60A	family with sequence similarity 60, member A	NM_001030766	418140	TTGGGGAAGTCCTCATAGACACTCATCTCTTCAAACCTTGCTTGTAGCAATAAAAAGTCT	-1.72071	0.02032
A_87_P036392	ORC3	origin recognition complex subunit 3	NM_001031082	421822	TTCCCGTAGTAGAGTACGTTGTTCAATGACTACTCTTATCAACTGGTATGAGAGTGCAAC	-1.71832	0.055209
A_87_P024290	NDUFB2	NADH dehydrogenase (ubiquinone) 1 beta subcomplex, 2, 8kDa	BX930452	418118	AAGGAAGGGGAGGCAGGTAGGACACAAGGCTCACAAAGGAATGATGTGCATTTTTGTTTT	-1.71475	0.061604
CUST_490_PI415269069	RASGRP1	RAS guanyl releasing protein 1 (calcium and DAG-regulated)	XM_001233088.1	423290	GCATCATCTGCACAATGAACACAGTATCTTCTGGGATTGTTTTTAAAAGGAGCAACAGTG	-1.71356	0.041678
A_87_P009214	ARFGAP2	ADP-ribosylation factor GTPase activating protein 2	NM_001033871	423187	CTGCAGCTTGATCGAAAGAAGGAAGAGAAGAAGCTTCAAAACCTTGAAGGGAAGAAGCGT	-1.71119	0.007636
A_87_P021074	CAPN7	calpain 7	ENSGALT00000018846	420683	CAATTTGGCAGTTGATCGTGACAGAAAATTAGATGTGGTTTTTGCTGCTATAGTATTGGC	-1.70409	0.083581
CUST_18_PI415900413	RAP1GDS1	RAP1, GTP-GDP dissociation stimulator 1	NM_001031150.1	422701	GCCTATTAATGTCAAACTCGTGGTACCTAGAGGTAAACAAATAAAAATTTCAGTGCTTTC	-1.69584	0.014975
A_87_P035754	SLC6A6	solute carrier family 6 (neurotransmitter transporter, taurine), member 6	NM_001030600	416041	TTGGGAGCAGGGTAACCTACAGAACACACAAAAGGCGCTCTGTTGAGAGATATGAGAAAA	-1.69466	0.008954
CUST_360_PI415269069	NOS2	nuclear receptor subfamily 1, group D, member 2	NM_204961.1	395807	GTATATTTGATTTCTATGCTCTGACTTCACTTGATTTGTTTGTAATCTCGTGCCGAATTC	-1.6888	0.133098
A_87_P036759	ANAPC10	anaphase promoting complex subunit 10	NM_001008467	422461	CTTCCTTGTGATTCTACCACTGATAATTCTGTGGTAATTCTAAATCCTGTTTAGGAACAA	-1.68296	0.0431
A_87_P008686	LCT	lactase	NM_001111346.1	424294	ATACCTGGGGAGGGAAGAAAGTCAGGATTCTTCATCTTCAAAATCATCTTCAAAATAAAA	-1.68179	0.022583
A_87_P036259	RWDD1	RWD domain containing 1	ENSGALT00000031721	421741	AAATTTCTTCAAGTCCATTTCTCCAAGTCTTTGAAACAAGTTTCAGTGACTCAGTCTACA	-1.68179	0.09754
A_87_P035357	GIMAP5	GTPase, IMAP family member 5	ENSGALT00000009063	420413	CGTCCAAATGGTGCAGGAGAACGAGGGCAAGTACTACAGCAACGAGATGTACCTGGATCC	-1.68063	0.019455
A_87_P008724	K123	K123 protein	NM_205019	395873	TTATCCATTGCCTCCTCAGGAAAGTTCCTGGGCAAGATTGGCTCAGATAATCCATGGATT	-1.67597	0.100324
CUST_71_PI406931467	SATB1	SATB homeobox 1	XM_418746.2	420647	ACACAGTTGCCTATAAAAAGTGCTCTATGTTATCCAAGCAATTCATACTATAAGCTTCAC	-1.67481	0.035677
A_87_P024442	CMBL	carboxymethylenebutenolidase homolog (Pseudomonas)	ENSGALT00000021277	420928	TCCTCAGGATAAACCTTACATTGAGGAAGGAAGAAGGGATATGATCAACTGGCTGAATAA	-1.67133	0.132868
A_87_P017798	SKA3	spindle and kinetochore associated complex subunit 3	CR353653	418948	GGATCTTATCACTGAACCACAGAGAGCTCAAAAAGCAAAGAAGAAATACTGGGAGGAAGG	-1.66786	0.022996
A_87_P037430	FOXI1	forkhead box I1	XM_425185	427613	CCTTACTCAAGTCACAAGCACTCCACGTGTGGCAGCTCCATATAAAAATGGAGGGATTTT	-1.66555	0.11914
A_87_P027558	ADSSL1	adenylosuccinate synthase like 1	ENSGALT00000018983	776127	TTGACTTTGGCACATACCCTTTTGTGACTTCATCAAACTGCACTGTGGGTGGTGTATGCA	-1.66324	0.006725
A_87_P013878	UGCG	UDP-glucose ceramide glucosyltransferase	ENSGALT00000025295	427335	TGATAGCTTTTGCACAATATATTGCTGAAGATTATTTTATGGCCAAAGCTATAGCTGACC	-1.65979	0.101
CUST_412_PI415269069	FAM120A	family with sequence similarity 120A	XM_414325.2	415983	GATTGTGGTGTGGTGTATTTGAAGGCTATTGAATGCAACTTACAGTGCTTAATAAAAATC	-1.65405	0.007248
CUST_415_PI415269069	BMF	Bcl2 modifying factor	NM_001113292	769140	TAACAGTGAAAACATTTCAGTCGCTTATATTCAGCAGGTTACTTGTTTTCTGAATGGGTT	-1.6529	0.068499
A_87_P008749	GLRX	glutaredoxin (thioltransferase)	NM_205160	396069	CCATTTCATTCACATGTACCTCAACATGTCACATCTCTTCCTACTTTCTGTGGTACTGAA	-1.65176	0.227554
A_87_P038150	SPIN1W	spindlin 1-W	NM_204191	374014	ATGTCTATGATTTGGTGAAGACATCCTAGATATCGTCATGAAATTTTGCCAAATTTGTGG	-1.63921	0.011437
A_87_P022065	JMJD7	jumonji domain containing 7	NM_001114659	423221	GACCTCAAGTACAGCTATTATCAACTGCTAGATTGTCTTACAAAAGCCGTGAAAGTGTTA	-1.63694	0.008102
A_87_P020159	NAV3	neuron navigator 3	NM_001159347	417869	CACATACACGAAACTTCCTGCAATACGTCTCAGTGAGTCCACCTAGTTTACAACTCAGAA	-1.62225	0.099521
A_87_P018553	CLEC3A	C-type lectin domain family 3, member A	ENSGALT00000021599	425961	GAAGGGAAGTTTGTTGATGTTAATGGCATGGCTCTACAGTACTTCAATTGGGATCGTGCC	-1.61776	0.050187
A_87_P003624	QPCT	glutaminyl-peptide cyclotransferase (glutaminyl cyclase)	XM_419527	421479	AAGCATTTCGTTTCCCATCTTTTTACTGTTTGTGAGAAATGTTTCTTCTGTGTGTGAAAG	-1.61776	0.047834
A_87_P016079	B3GALNT1	beta-1,3-N-acetylgalactosaminyltransferase 1 (globoside blood group)	CR387037	425011	GGGCAACAGAAGATGACAGTGCCATACTCACTTCTGTACATTTTTTGTATTGAATATCAC	-1.60436	0.063248
CUST_433_PI415269069	S100A11	S100 calcium binding protein A11	NM_205166.1	396075	CTTTGCAAATATGGAAACAAGTCACAACATCCCCACTCCTTGTTTTTTATGAATAAAGGT	-1.60436	0.309324
CUST_62_PI415269071	ANGPT1	angiopoietin 1	NM_001199447.3	395129	AATCTTCATTTATTTGCAAAGACTGAGGTCCATCTTCCGCTGCGTTCTCAATAGATACAT	-1.60214	0.192771
CUST_12_PI415900415	CIRBP	cold inducible RNA binding protein	NM_001031347.1	425789	GATTCTTGTATACAGTTTTCTTTGGCTTTACGAAGCCTATTAAAAGACCGTCTGAAATGA	-1.5966	0.016105
CUST_4_PI415900391	ANP32E	acidic (leucine-rich) nuclear phosphoprotein 32 family, member E	NM_001006564.2	426109	CACTCTTCTGATAATTTTTAGTTGTAACAAAACATGTTTCCTCCCTACGTGTGCTGTAAA	-1.59438	0.07509
A_87_P008915	GATA3	GATA binding protein 3	NM_001008444	419106	TATATACTTGCATTTTTGCAGGCGTGTGGTTATGGGTCTGATGTCCCAAATCAAATGGGA	-1.58997	0.033684
A_87_P035722	WHSC2	Wolf-Hirschhorn syndrome candidate 2	NM_001031167	422896	AAATGTTAAGCCAGAGCCCTCTGGGAATCTGGTGCCTTTAACAAATGTCATTTTGTGAAA	-1.58777	0.035455
CUST_57_PI406931467	CD9	CD9 molecule	NM_204752.1	395512	ATGTCAAATTTAGGCGGTTCTCCAACCTTCCTGAATGGATCTGCTGCCAATTCTCCCTAT	-1.58557	0.013316
A_87_P035685	SEPT7	septin 7	NM_001012559	420741	CTAGAAATGGGAATATGGCCTCAAGAAAAAGAAATCACCGTTTCGCATTTAGCTGTATTC	-1.58008	0.048777
A_87_P008951	PNAT10	N-acetyltransferase, pineal gland isozyme NAT-10	NM_205340	396283	AGTAAGTTTCATCATCTGTATTCAATTAAGAAATAAAACAAACCACCATGAGCCAACCCG	-1.56699	0.118145
A_87_P036496	FAM108C1	abhydrolase domain-containing protein FAM108C1	NM_001007826	415479	GGTAGTTTTAAGTTAAGCCTAGCTACAGTAAACTGCAAAATTCCGGTTTGTATATGATTG	-1.56374	0.065197
A_87_P014699	FKBP6	FK506 binding protein 6, 36kDa	ENSGALT00000001227	417460	GCAGATTATGGGCTGCTTTAGGGGAATCTGAAAATACAAGTAGGATGCCATGAAGTTTTG	-1.56157	0.102213
A_87_P003424	FAM188A	family with sequence similarity 188 member A	XM_418629	420526	AAACAGCAGTGTAAGCCAGCGTTATTGTATGTGTTAAGTGCATGAGAACATCTGTTACCA	-1.54221	0.049891
A_87_P036957	EGR1	early growth response 1	NM_204136	373931	CCACTGGCAATTAACTTAATTTGCATGGACTGTGGATATAAGTTCGGTATAATTTTCCCT	-1.54007	0.142395
CUST_59_PI406931467	LMO2	LIM domain only 2 (rhombotin-like 1)	NM_204271.1	374129	TTTAGTTACTCAGTCTAGACAACTGCTCCTAATGTAGACATGAAGAGGAATACTGGTAAA	-1.53901	0.025621
CUST_444_PI415269071	NT5C1B	5'-nucleotidase, cytosolic IB	XM_419966.6	421954	GCTTCCATGGTCTTTCAAGTGAAATATTAGTATATTTGATACTGTGTTTACAAGAGCCCT	-1.53794	0.018895
CUST_1_PI415900406	HNRNPA2B1	heterogeneous nuclear ribonucleoprotein A2/B1	NM_001030985.1	420627	GCCAGGATCATGGTGTAATAAGACATAACGTTTTCCTTTTAAAAATTTAAGTGCGTGTGT	-1.53688	0.023759
A_87_P027773	RIMS1	regulating synaptic membrane exocytosis 1	ENSGALT00000025694	421867	GAGACAGCGCTTTTAGGATGATGAACCACCATTGGTATAAGGCTACAGACGCATGATGAA	-1.53475	0.033611
A_87_P037708	CRMP1	collapsin response mediator protein 1	NM_204495	395156	GCACCCTTTTGCTGTATTAGAATAGTTAATGCATGTTACTGAGTTATTTATGCAAGTTGC	-1.53368	0.042783
A_87_P036632	PAPD7	poly(A) RNA polymerase D7, non-canonical	NM_001012950	770425	TGTAACACTTCAGTCATGGTGAACCAAATAAATTGGCCTGGCTATCACTGTGGTTACGTG	-1.52414	0.048145
CUST_100_PI415269069	RDX	radixin	NM_204751.1	395511	AAAGACAAATTTGGGGGAAGCTATTCAACAGTAAGGCAGTCTGTCATCCCTAGCTTTGCA	-1.52309	0.104023
A_87_P013537	FSBP	fibrinogen silencer binding protein	ENSGALT00000025713	770634	ACGACTACGCCGTGATCTGCCGGAATACAGCATTATCTAAATATTTTATTACTTCTGTCA	-1.52098	0.088642
A_87_P029731	TM4SF1	transmembrane 4 L six family member 1	ENSGALT00000032930	425046	GAGACACTTTCTTGCTAGAAAACCAGACAATGAGTTGAAGTCGGTGCATATGCATGGTGC	-1.51467	0.112149
A_87_P017543	IGF2BP3	insulin-like growth factor 2 mRNA binding protein 3	NM_001006359	420617	ATTATTCCCCAACAATTTTAGAACTTGGTTTAATGAAGCTTTCTCTTCTGAGTTCACTGG	-1.51362	0.062393
CUST_503_PI415269069	PAICS	phosphoribosylaminoimidazole carboxylase, phosphoribosylaminoimidazole succinocarboxamide synthetase	NM_205524.1	396534	AGGTGGGAATAAACAGTAAAGCAACAGAATACACGGGCAAGCCTAAGCATGACTGTCTTG	-1.51362	0.093785
A_87_P035792	FAM26E	family with sequence similarity 26, member E	NM_001079492	769904	TTTTTTCCTTGCTTAGAACACGGTTGCTGAAGAGTTAAAGAGAACGTGTAAAAAGCTGTG	-1.50943	0.050187
A_87_P037473	TNFRSF8	tumor necrosis factor receptor superfamily, member 8	NM_204444	395090	CACAGCTTGCTTTGTCTGCATGAAGGGATGGAATTAAAATGGTTACTCCTATTAGCTCTG	-1.50108	0.083595
A_87_P036682	ST3GAL6	ST3 beta-galactoside alpha-2,3-sialyltransferase 6	NM_204479	395138	AACATACAGACTTTAGTCTGCTCTTCTCCTGAGCAGAGGACTCATCCATCCATCTTCTGT	-1.49485	0.117409
CUST_423_PI415269071	CD38	CD38 molecule	NM_001201388.1	422827	TCTGTTCTCGTGCTCACTTTTGTACTTTTCTGGTGTAATAATAAAATGTTCACTGTCCAA	-1.48658	0.307126
A_87_P038149	SPIN3	spindlin family, member 3	NM_204633	395344	TGGATGGTTCTTGGTATGTGTATAGTTCAAAGGTCTTCGTGTTCACATTTTAAAATTAGG	-1.47939	0.114909
A_87_P002969	LOC107052690	centrosomal protein of 290 kDa-like	XM_015282486.2	107052690	GGACTTCCTTTTACAGCACACGTGTAACTGCTCATTAATCCAGTGGCAAGTAGGTTTTCT	-1.45902	0.108594
A_87_P022076	FAM149A	family with sequence similarity 149, member A	ENSGALT00000021994	422721	AAGCACTCTATTTGCCAGCTAGTATCTTGTTAGACAAAGAACATATGCAGTATGCTGGCT	-1.44894	0.169033
A_87_P035655	PDE3B	phosphodiesterase 3B, cGMP-inhibited	NM_001031182	423064	CGTGCTTAATGTAGTCATCTCAGAGCAACTGTTCAAGGACTGTGACAGAAATGCTAAATT	-1.44794	0.059669
A_87_P023752	HAAO	3-hydroxyanthranilate 3,4-dioxygenase	ENSGALT00000016138	421396	GAGCGTGTTTGGAGATACCTTTGAAACGGAGGTTATAGCTTATGGACCAGGAACAACTGA	-1.44293	0.238325
CUST_5_PI428252028	GZMA	granzyme A	NM_204457.1	395108	GCTTTCAGCTTCCTTGTGTTGCGCATTCAAAGTGAGCTTTACATGGATGAGCATTTCTGA	-1.43495	0.105757
A_87_P035252	CACNB4	calcium channel, voltage-dependent, beta 4 subunit	NM_204344	374259	GGAAATCTGAGGACAGGGGGTGGGGTTAAGCATCCCTAAATGATAAAAGTGGGAATGATA	-1.43396	0.231315
CUST_107_PI415269071	SESN1	sestrin 1	XM_419796.2	421766	CAACGCTGGTCTTACTGATTTTTTGCAGTTGCTTAAATAACTAGGCTAAAAACCATCTAT	-1.41912	0.110406
A_87_P037659	RHOQ	ras homolog gene family, member Q	NM_204461	395114	TCCAAAGAAACACACGGTGAAGAAGAGAATAGGTTCGAGATGCATAAACTGCTGTTTGAT	-1.40444	0.201973
A_87_P021809	FAM3C	family with sequence similarity 3, member C	NM_001097646	417758	ATCCGGACAAATGTTGTACTGTCTTCTAACATTGCTGTGAGAATGTAACCTTTGTGGAAA	-1.4025	0.159018
CUST_174_PI415269069	CASP3	caspase 3, apoptosis-related cysteine peptidase	NM_204725.1	395476	TTCAGAATGTGATCTGTTTGCTAATTGCAGTAATGTGATAGTAGTGTCATTGCACATTTC	-1.36983	0.084277
A_87_P034908	CCR2	chemokine (C-C motif) receptor 2	NM_001045835	420696	ATAGGCAACATTCTTGTTGTCCTTATCCTGGTAAAATACAAGAAGTTGAAGAGTATGACT	-1.36699	0.164485
A_87_P018353	LOC415836	hypothetical gene supported by CR352807	CR352807	415836	TGCGATAAAAAGCAGCGATAAAGCCAGGACTGTTTTGTGTAGGAGTCGGTATCTGCGTTA	-1.36604	0.152299
A_87_P019604	SQRDL	sulfide quinone reductase-like (yeast)	ENSGALT00000009183	415445	GCCTACTGGAGGAAAACAGGAAAACGACCCAAAGCAAACATAATGTTCAACACTTCACTT	-1.33793	0.317807
A_87_P017037	CD24	CD24 molecule	CR385611	100859742	TCACTCTGTATGGATACACATCTCGGTATAAGATTGTGTCATACAGAAGTGGTTCTCTAA	-1.33515	0.423554
A_87_P038119	TLE4	transducin-like enhancer of split 4 (E(sp1) homolog, Drosophila)	NM_204237	374080	CTAGTGGATAAATTGGGGATTTTGGAGAAGGATGTTCAAGAGATAGTGAAAGCTACACTA	-1.32225	0.237319
CUST_315_PI415269069	PGK1	phosphoglycerate kinase 1	NM_204985.1	395833	GAGATTCAACACTTCAACACTTCTATGCTTCTGTATTTCAACTCTGCGATAGGCAGACCG	-1.30134	0.407681
CUST_11_PI415900497	PIGA	phosphatidylinositol glycan anchor biosynthesis, class A	NM_001030808.1	418624	GTGTTTTAGAGGATACGGATAGATCTGTAAGAAGATAGCTGCACTGTAATGAACTTATTT	-1.28343	0.241702
A_87_P009311	PTGS2	prostaglandin-endoperoxide synthase 2 (prostaglandin G/H synthase and cyclooxygenase)	NM_001167718	396451	ACCCAACCTGCTGGGTTTGGCTGGGTTCAAGTTGCTAGTGATAAATGTGTATGTTTGAGA	-1.28343	0.434606
A_87_P035933	NFKBIZ	nuclear factor of kappa light polypeptide gene enhancer in B-cells inhibitor, zeta	NM_001006254	418404	TTGTAGGCAGGTTAAGTGGGAAAATCTAACATGCTGAGGCCGAGCTGTGATGTGTTTCTT	-1.27987	0.43547
A_87_P021759	LOC417192	torsin family 1, member B-like	ENSGALT00000006704	417192	TTACTGGAGAAGGCTGAAGAGGAGAGAAGACATTCCCGCGGAGGAACTCCAAGATCTGCT	-1.27633	0.250187
A_87_P018745	UTRN	utrophin	ENSGALT00000020016	421610	GGGATTCTTGATGATATCATCAGTGAAAAATTGGAGGCTTTCAATGCCCGCTATGAGGAA	-1.27456	0.475077
A_87_P009302	ALCAM	activated leukocyte cell adhesion molecule	NM_205179	396092	AAGAAGTGACAGCTATTCATGGTTCAAGTATTAAACAGATCATACTACCAAGTTTTCAGC	-1.26138	0.43727
A_87_P018689	UPB1	ureidopropionase, beta	ENSGALT00000010703	416949	CAGCTCGACACAACCAAATGGTACATAGCAAATGAAAAGGTACAACCTGGCATTGATTTA	-1.25093	0.520608
A_87_P020997	SERPINB1	serpin peptidase inhibitor, clade B (ovalbumin), member 1	ENSGALT00000020984	420894	AAGGTAAAATCCCTGATCTGCTGCTTGAAGGCTCAGTTAATAGCATGGACCAAGCTGGTA	-1.21251	0.573833
A_87_P022369	GPA33	glycoprotein A33 (transmembrane)	ENSGALT00000024920	418445	GTCTTGTTTATGGTGCTACGCAAACATCAGAGCTTACAGCATTGTCCAGTACAGGCAAGA	-1.19003	0.434435
A_87_P020599	LOC420734	uncharacterized LOC420734	ENSGALT00000031120	420734	TCTGGCTATGTCATCAAATGAATAGCATCTTCCAGCAGTACCTAACTTGTGAACATCCTT	-1.18921	0.551116
A_87_P023224	AGPAT4	1-acylglycerol-3-phosphate O-acyltransferase 4 (lysophosphatidic acid acyltransferase, delta)	ENSGALT00000018874	421578	TCAAGTATCACCTACTGCCACGAACAAAAGGATTTGCTGTCACCGTGCAGTGTTTGAGAA	-1.17365	0.62313
CUST_472_PI415269069	CSF2RB	colony stimulating factor 2 receptor, beta, low-affinity (granulocyte-macrophage)	XM_001234608.1	771315	AGCCTGAAATCAGATGATTACTTCTCCTGGCAGCAATCTTTGAGGATCACAGAAATCTGC	-1.16151	0.589807
A_87_P019522	MITD1	MIT, microtubule interacting and transport, domain containing 1	XM_416894	418698	TGACTTGGCAGTTCAGTGTCTGCACTTCTAGTCATGCCAGTCAGAACTGCATTAAGCTAT	-1.14235	0.791089
A_87_P019188	LOC422993	interferon-induced transmembrane protein 3-like	ENSGALT00000006748	422993	CCACCGAGGTGACTCAGTTCGGGATGAGCCCTTGGGGTGAGCTGAAGGCAAATAAAGCTT	-1.13997	0.685781
A_87_P008690	GCH1	GTP cyclohydrolase 1 (dopa-responsive dystonia)	NM_205223	396146	TCTGTTCTTACTTGCCCCTACATCACACTCTTAAACTAAGTCGCCGTGAGCTGTTGTCAT	-1.13603	0.626439
A_87_P021570	OTUD7A	OTU domain containing 7A	ENSGALT00000006032	415380	ACTGAAAAGAAGGTGGAGATGGCAACAGACCCAGCAGAATAAGGAGTCAGGTTTAGTGTA	-1.12818	0.679579
A_87_P003833	CHN2	chimerin (chimaerin) 2	XM_425997	428437	AGATCCTCCTGACTTGTACAGGACTATTTGTTGTAGGTTATGTACTACTTAATACCGTCA	-1.11188	0.796346
CUST_498_PI415269071	SMCHD1	structural maintenance of chromosomes flexible hinge domain containing 1	XM_419144.2	421057	CTGATGACTCTTGCCGGAAACATCTATATATTGAAAATGTGAATAAGTGCAGTTAAAGGA	-1.10267	0.819844
A_87_P023478	TIPARP	TCDD-inducible poly(ADP-ribose) polymerase	ENSGALT00000016682	425026	TTAATGATGATCAGAGCTACCCTTATTTTATTATCCAGTACGAAGAAGTTAGCAACACTG	-1.08673	0.764329
CUST_297_PI415269071	ACPL2	acid phosphatase-like 2	XM_422630.2	424815	CATAGGTTCTCTAACTGTTGATATTCCACTCTCTGTTTTCAGTGCTGCATTTGAACGTAT	-1.05555	0.862461
A_87_P019694	LYG2	lysozyme G-like 2	ENSGALT00000036591	418700	AAGAAACTATTACAAAAGTGGCCAACAGCAAGTGCATTCCACCATCTTTGGTTGCTGCTG	-1.05482	0.905681
A_87_P024698	JSRP1	junctional sarcoplasmic reticulum protein 1	ENSGALT00000001193	420076	CCCACGGAGAAACCTGAGGAGCCAACAGCCAAAGTGGAGCTGAGGAAGGGCCAGGAGAAA	-1.02954	0.932652
CUST_1_PI415900429	SOCS1	suppressor of cytokine signaling 1	NM_001137648.1	416630	TCAGATCTAAGTACAGCATTAACTGTATAGAGACATGTGAGAGATGTGTGAAGAAATCCA	-1.0274	0.943142
A_87_P025642	KPNA7	karyopherin alpha 7 (importin alpha 8)	ENSGALT00000007433	416488	TCAACCTGCTTTTGGCCAAAGACAGCAAAACCATCCTGGTCATCCTGGATTCCATTTCAA	-1.01748	0.967196
A_87_P023901	SUSD3	sushi domain containing 3	BX931505	415988	TATTTAACAGAAATACTTTGAGGTCTGATATAAATAAAACAAGGAATGTTGGGGCTGGCC	-1.00347	0.992777
A_87_P017239	C3H8ORF80	chromosome 3 open reading frame, human C8orf80	ENSGALT00000026748	422000	TTCAACAGCAAAAGGGATGAGATGTGGAAAGAGAACATCAACAAGTGCTCCGTCATTTGG	-1.00069	0.998029
A_87_P003010	PML	promyelocytic leukemia	XM_413690	415302	CAGTTTTCTTACAAAATTCTTATCTGCACACCCCAGCGCTGCTGCCCAACGGCCGTGCAG	1.00765	0.986419
A_87_P037921	TJP2	tight junction protein 2 (zona occludens 2)	NM_204918	395751	TGTAAAGCCATAACACACTAACGGGGGGATGGCCTAACTTTTGTATTGGACTCATGGCAA	1.01677	0.949276
A_87_P008803	FST	follistatin	NM_205200	396119	AACTCCATTAACGAAGACCCAGAGGAAGAAGAGGAAGATGAAGACCAGGACTACAGCTTT	1.03311	0.927885
A_87_P023190	STAT1	signal transducer and activator of transcription 1	BX933123	424044	TTATCCAGAAGGAACACTACCAGTTTCCAGAACTTGGTACAACCAATTCTGAGGTATAGT	1.03598	0.932255
A_87_P003554	CD7	CD7 molecule	XM_429498	417346	CCAGTGTCTTGGGGAAAAATTACTTTAATGATCTATGCTCTTTGCTTGGAGCAAATGATT	1.0403	0.926539
A_87_P021556	LOC416147	E3 ubiquitin/ISG15 ligase TRIM25-like	ENSGALT00000001837	416147	ATAGGCTGCTGAGATACAGAAGTGATGTATCTATCGCCCTTGAGGAGCTTCAGCAAAACA	1.06363	0.856749
A_87_P031474	TMEM168	transmembrane protein 168	XM_416021	417777	AATGACTAAGCCACTAAGATAGTAAAATTGGTGCTGTTGCACGCACATGTACAATCCAGA	1.07252	0.836777
A_87_P037168	MMP7	matrix metallopeptidase 7 (matrilysin, uterine)	NM_001006278	418983	CCTGATGTACCCTCTCTACTCATATGTGAACCCAGAAACCTTCACACTTCATTGGGATGA	1.09051	0.843542
A_87_P015870	DTX3L	deltex 3-like (Drosophila)	ENSGALT00000019727	424267	AAGTAAAGATTGTTACAATGGAAGCACATCAATATCCTTCCTTTCTGATACAAGTCCCAC	1.12662	0.686525
A_87_P037474	FBP1	fructose-1,6-bisphosphatase 1	ENSGALT00000020592	395218	TGCTAAATACTTTGATGCTGCGGTCACCGAGTATCTCAGGAAGAAGAAATTCCCTGAGGA	1.1321	0.741289
A_87_P012023	SNX21	sorting nexin family member 21	ENSGALT00000039183	419302	AGACAGGACTTTAGCTGAGACACATTGGCACTGCGTTAAAGGGACAGGAAGGCTTCCGGC	1.1599	0.654938
A_87_P012042	LOC100858381	chromosome 11 open reading frame, human C19orf12-like	CR407486	100858381	TGAATTTTACTCTGACAAATATTCTCTGATGTAGCAATTATTAGGATTAGGATTGTCATT	1.17772	0.715361
A_87_P016038	RNF213	ring finger protein 213	ENSGALT00000011319	422080	GAAATCCAGGCAATACCTTCAGCACCACTACAGAAGTTGCTCAGCCTTCGAACTCAGCCG	1.18017	0.485623
A_87_P036607	MOV10	Mov10, Moloney leukemia virus 10, homolog (mouse)	NM_001012843	419872	CATCACCTCCAAGGACCCTGTGCTGAGGGCGCTGCCAGACATTGGGCAGCTGAAGGTACT	1.20164	0.6486
A_87_P034977	SLC33A1	solute carrier family 33 (acetyl-CoA transporter), member 1	BF845723	425029	ATGCATGTGCTGACATGTGAGGGAGCACAGTGCGCAACGTTCTCACAATGTGTATACAAT	1.2492	0.275821
A_87_P023601	LRRC39	leucine rich repeat containing 39	ENSGALT00000008474	424469	ACTAGCTTGCAGAAAATTCCTCAGTTCGTTGGAAGATTTCACAATCTTGTTGTTCTTGAT	1.25614	0.455066
CUST_11_PI415900406	MyD88	myeloid differentiation primary response gene (88)	NM_001030962.1	420420	GTCAGCAGTTCTGTGTTTTCTCTTTCAAACAAGCTTTTGGTATGTGACAAAACATTGTAA	1.26488	0.267291
A_87_P022301	HPD	4-hydroxyphenylpyruvate dioxygenase	ENSGALT00000006930	416852	ACCAGTGCAATGTGGCATTGCTCTAGGACCTGAATTAACAAAGGGTGGAATATCTCCAGT	1.26663	0.458163
A_87_P024531	CNKSR3	CNKSR family member 3	BX929913	421646	ATCGGCATGCCATTGAAAGTACTTATCTGAGGTGAAACTTCTGATATGTATGGAATTCAT	1.27279	0.473202
CUST_49_PI415269069	LY6E	lymphocyte antigen 6 complex, locus E	NM_204775.1	395550	AACAAATGACATGTACCTTGTCCCTCTGAGCTCTGTAAGTGCCAGACCTGAATAAACATG	1.29056	0.285454
A_87_P036514	MORN4	MORN repeat containing 4	NM_001031335	425290	GCAGGGTGCAAGCAGTTCCCTATCTTGCTCCACACTTGCATCCCTCATCTTTTCCCGTGT	1.35566	0.242704
A_87_P009128	IRF7	interferon regulatory factor 7	NM_205372	396330	CAGATTTACTTTTCTGAAGTTTTGTAAGTTTAAATATGTTTATATAAAGGTGCTTCTCAC	1.37554	0.134755
A_87_P035186	GCM1	glial cells missing homolog 1 (Drosophila)	NM_206980	404300	CAGTATTACAAAACCAGCGACAATAAAAACTTCACAGTACCTCAGACATGGCATATCTGC	1.3765	0.186811
A_87_P022894	ELOVL4	elongation of very long chain fatty acids (FEN1/Elo2, SUR4/Elo3, yeast)-like 4	NM_001197309	421850	CCCAAGGAACCTGTAAAGAATGGCAAAATAGCAAATGGTGCTGTTGCAAACGGAGTAAGC	1.37745	0.250086
A_87_P023453	KCNK4	potassium channel, subfamily K, member 4	ENSGALT00000019618	423536	AAGGATCTTCATCAAATTGGAAAGGTGGGTGAGGATAATGCAGCAAGCCAACCAAGAAGG	1.38127	0.23838
A_87_P009788	WNT4	wingless-type MMTV integration site family, member 4	NM_204783	395561	AGGGAGAGCACAGCTCTATACAGAGACAGAGCCCCGGAGGAAAACAGATTTTAAAAGAAA	1.42306	0.1752
A_87_P017726	REEP5	receptor accessory protein 5	NM_001252077	770021	ACTAGTTTGCTGTTGTCTGCATAGAATTCATGCATTTTTATTTAAAAGCAATGCAGTGGG	1.43396	0.177671
A_87_P006931	OGDHL	oxoglutarate dehydrogenase-like	NM_001199544	423618	TAAGGATCCAGCAGCTAACTTCATTGCTCTACACTTTTCTCCCAGTTTGTAAGAAAAACA	1.45902	0.3158
A_87_P011210	ZC3HAV1	zinc finger CCCH-type containing, antiviral 1	NM_001012938	426315	CAGAACCGTGGGACAGGAAATTGAATATTAGAACTTCTGGGGGTAGATAAGTGTAAACAC	1.47019	0.02532
A_87_P035209	LOC395100	cryptochrome 4	NM_001039596	395100	GATGACAGAGCAAACCTAGATCCCATTGGGGATTACCCTCTGGGAACTGAGGAATGACAG	1.47427	0.236374
A_87_P024545	HIC2	hypermethylated in cancer 2	BX929888	416768	GGGCAACTCCCCATACTCTATTCAGTCATGGGAGGCCTAAACAAATGGAGCTTTAACATT	1.49381	0.085579
A_87_P008812	MST1	macrophage stimulating 1 (hepatocyte growth factor-like)	NM_205213	396135	GATCCACAAGGTCATGAGGATGGTGTGAGCTGTGCTGCAGGTGGCACCTCCCCACTCACC	1.49589	0.055726
A_87_P036128	NMRAL1	NmrA like redox sensor 1	NM_001030645	416672	ACTTCGATGGCAAAGGGGAGGTGGAGGAGTATTTCCGGGCAGTCAATGTGCCCACCACAA	1.49589	0.080713
A_87_P024680	GSTT1	glutathione S-transferase theta 1	ENSGALT00000008355	769847	AATGCTGAAATGATGTTCGTGTTCCACTACTCTTCTGTCCTGACATATTCTCCAGTAAAG	1.50004	0.05945
A_87_P028877	TBC1D16	TBC1 domain family, member 16	XM_001231438	768712	CCACAGACTTTAGACCCTTATTTATGGAATTCTTTGTTTCCAGTGTGTTTCTAATGTGTT	1.50838	0.108769
A_87_P009666	GADD45B	growth arrest and DNA-damage-inducible, beta	NM_001044666	429929	GCCGGAACATCAATGAGTGGGTGCCAACTATTGCCTTACCTGAGTGACCATGACCTGGCA	1.51047	0.086218
A_87_P006817	MAFG	v-maf musculoaponeurotic fibrosarcoma oncogene homolog G (avian)	NM_001079489	769355	AAACGGACGCCCGGTCTTAGTGAAGCGAGTGTTGCCTGAGCTTGTCTGTGCAGGGCAATT	1.51362	0.04644
A_87_P023200	BRP44	brain protein 44	BX933106	768451	CGTAATGTCTCCTGACTTGCCTTTTCATTCAACAGGCCTTATTTGGTCAAGGTACTCTCT	1.51572	0.046841
A_87_P028037	PARP12	poly (ADP-ribose) polymerase family, member 12	ENSGALT00000020864	418100	CTACCAGTAATGAAGTGGAACAGATCTGTTCGTATAATCTGTACACAAGTTGTATCTTTG	1.51572	0.023931
A_87_P036929	FLII	flightless I homolog (Drosophila)	NM_001030635	416515	AGACCAGCCAGGTGGAGATCAAGCTGAGCCTCAAAGCGTGCCAGGTCTACATCCAACACA	1.51992	0.047971
A_87_P035123	TMC3	transmembrane channel-like 3	NM_001005820	415470	GCGGTACAGAACAGGCTTTTGTGCAGTCATTGTACTTGCTGTCTGAGGTCTCTTAAGAAT	1.54007	0.038456
A_87_P022531	ELMOD1	ELMO/CED-12 domain containing 1	BX934577	418971	CTACTGGCATTTCAAGCAAAATATATGTTTGGACCTCGTCTAGGAGATAATATGTGTAAG	1.54542	0.124389
A_87_P037476	BCMO1	beta-carotene 15,15'-monooxygenase 1	NM_204635	395346	GAAACAAACAAGCAAACAGCACTTGCTTTGCTAATAACCCCATGGTGTATTTTTCCTTTT	1.55079	0.121391
A_87_P004364	SLCO2A1	solute carrier organic anion transporter family, member 2A1	NM_001198927	424862	GAGAAGCAGTACGGCGCTACTTCCTCTTATGCCAACTTTCTCATCGGAGCCATCAACCTG	1.56266	0.108393
A_87_P016836	MGRN1	similar to Probable E3 ubiquitin-protein ligase MGRN1 (Mahogunin ring finger protein 1) (RING finger protein 156)	ENSGALT00000012315	771815	TGTCTACCTGCCAGCACTGGGTCCCGATTCCTGCTCTATTGGTATAGAGGAGTAAGCTGG	1.57135	0.016811
A_87_P009256	TRIM41	tripartite motif-containing 41	NM_001030672	417043	AGATCTGGTGTGTTGGCACCAATGGGAAGAAGTACCAAGCGCTGACGGCCATGGAGCAGA	1.58337	0.01114
A_87_P036307	FAM46A	family with sequence similarity 46 member A	NM_001031085	421845	GCGTGATGCATTCCAGGACCACTAGAATTTAGTAAATGTGAAATGAACCCTTTTTAAGAG	1.59881	0.0192
A_87_P021951	PSKH1	protein serine kinase H1	BX935768	415658	ATGGAAACAGAATGGCTCTGCATGTGCGCACGTAGCACGTACACACGTGTGGGTGGGTGT	1.60103	0.029516
A_87_P017254	SMCR7	Smith-Magenis syndrome chromosome region, candidate 7	CR385241	416516	GGAGCTCCTGAGCCTGGGGAGTTCCTCAGCTGTCCAGGTTGTGATGCTTCTAGTTGACTA	1.60103	0.083094
A_87_P021841	SLC25A16	solute carrier family 25 (mitochondrial carrier; Graves disease autoantigen), member 16	BX936011	423689	AAAGCATGTATCTTCGTGTGGGTACATATAGTTTTTTCAGCCTCTTCAATAACAAATGAC	1.60547	0.032586
A_87_P025278	MRPL42	mitochondrial ribosomal protein L42	BU485976	417899	TAAAGTGAAGTACTGTTTCCAGTCATAATTGATTGTGAAGCTAACCGTTTCAAAATGAGC	1.60659	0.085981
A_87_P034507	DGCR2	DiGeorge syndrome critical region gene 2	XM_415217	416926	TGTAGTTAGCAAACTGAAATCAATAAAGCAGTTTGCTTCGCTCTGATATCTGATCTTCAG	1.6077	0.068699
A_87_P009895	PFKFB2	6-phosphofructo-2-kinase/fructose-2,6-biphosphatase 2	ENSGALT00000001686	419850	TTCAGGCACGATAACAAAGAGGCGATGGAGATCCGCAAACGATGTGCCTTGGTGGCCCTG	1.60882	0.10677
A_87_P017734	CST7	cystatin F (leukocystatin)	NM_001199394	416716	ACTTGCACTGACTGCATTTATTGCTATCCAGCTGTGTATCTCTTTTTCTAAAACTAAACA	1.62113	0.086517
A_87_P023726	GLA	galactosidase, alpha	ENSGALT00000007937	422188	AGCCCAATTACACAGAGATCAAACAGTATTGCAATCACTGGAGGAACTTTTACGATGTCT	1.62113	0.261566
CUST_50_PI415269071	PI4K2A	phosphatidylinositol 4-kinase type 2 alpha	XM_423069.2	425291	GTAGAAATGTATGTAATGTATTTAAACCATGCAACTGTCTGAATAACAGAGCTGCAGTTC	1.62113	0.050568
A_87_P036080	DHX30	DEAH (Asp-Glu-Ala-His) box polypeptide 30	NM_001012851	420376	CACTTGCTTGAGGTCGTCACTCAGATTTGAGCAGTGTTTTGTTTCTTACAGCCTGTATAA	1.62789	0.040145
A_87_P017381	ANKMY1	ankyrin repeat and MYND domain containing 1	ENSGALT00000034164	417300	CAAGAAACACCTTAGAAGACCTCAAGGATCCCGCCAAGGAAATAAAAGGCCTTAGACTGT	1.64148	0.02251
A_87_P020623	KATNAL2	katanin p60 subunit A-like 2	ENSGALT00000002868	416384	GGCCAAGAAGTTGACTTCCATGGGATGATCCAGCATGTCAAAGTATCCCCAAATGGAATA	1.64376	0.016705
A_87_P023465	GIMD1	GIMAP family P-loop NTPase domain containing 1	ENSGALT00000017168	422532	ACCCTGTTGTCACTACTGAACTCAGTAAAGAACAAATATGTTTTCCTAGACAACCAGAAG	1.65405	0.094089
A_87_P037585	GPX4	glutathione peroxidase 4 (phospholipid hydroperoxidase)	AF498316	374056	AGCCCAAGGGCCGGGGCACGCTGGGGAATGCCATCAAGTGGAACTTCACTAAGTTTCTTA	1.66209	0.030004
A_87_P015747	HPS5	Hermansky-Pudlak syndrome 5	ENSGALT00000010128	423079	ATGCGTGAGGCAAACTACATTGGTGCTGACAAGTATTTCCATGCTCGTGGCAATTACGAT	1.6644	0.151981
A_87_P035649	DNAJB12	DnaJ (Hsp40) homolog, subfamily B, member 12	NM_001031224	423707	TAGAGCCTAACGGGTGTTCACGGGAGCTGTATTTCTTGATTTAGAATTAATCATAAAACT	1.66555	0.015739
A_87_P021727	ABAT	4-aminobutyrate aminotransferase	ENSGALT00000011867	416642	GAAGACTTTGTGAAAGAGAATCAGCAGGAAGAAGTCCGTTGTTTAGAGGAGGTGGAAGAT	1.66902	0.010708
A_87_P035934	IK	IK cytokine, down-regulator of HLA II	NM_001006145	416133	AAGATGAAGATCCTGAGAACAAAATTGAATTTAAGACTCGGTTGGGTCGAAATATCTACC	1.67133	0.010376
A_87_P036914	TWF1	twinfilin, actin-binding protein, homolog 1 (Drosophila)	NM_001030739	417797	ATGCAGCTCTTTGTCTTCTCTAAAGTTTTCACTCCCTAGCATGCTTTTGCTGTAACAAGG	1.67365	0.018842
A_87_P016290	SPSB3	splA/ryanodine receptor domain and SOCS box containing 3	CR386710	416401	ACTGTTAGTGGTCTTTCTTGAGCACCCCCTCCATGACTTTAATTGCTTTGCATGTTGGCT	1.68413	0.037733
A_87_P011798	SWI5	SWI5 homologous recombination repair protein	ENSGALT00000007811	427767	AGGTTTTGTATCATTTCTGTGGTGAACAGAACATTGTGTTGAACTGTCTGACCCGAATTA	1.68646	0.01625
A_87_P020494	LOC107052523	uncharacterized LOC107052523	XR_001465060.2	107052523	GTAGGCATGACTGAAGAGAAAAATTAAGGGGGAACATCCACCGATGTCTCTAAGATGAGC	1.69114	0.049072
A_87_P007778	LOC769806	hypothetical protein LOC769806	BU468812	769806	TGAAAAAGCGAAAGAAAGCCTCAGAACATCCAGCGGGACCGGCATTTAAATGTTTCTGCT	1.69114	0.056017
A_87_P009744	AHCYL2	adenosylhomocysteinase-like 2	ENSGALT00000012929	416675	TAAAACTCAACGAAGTCATCAGACAGGTGGACATTGTCATCACCTGCACAGGCAACAAGA	1.69819	0.017714
A_87_P016146	ACAD8	acyl-Coenzyme A dehydrogenase family, member 8	ENSGALT00000002366	419739	CTTAATTCAAAGGAACTAATCGCTCTGCTTGTAAACCTATCCTGGATGCCGGAGGCAGTG	1.69937	0.021479
A_87_P022488	STK16	serine/threonine kinase 16	ENSGALT00000018480	429036	GTGACAGCGTGGCGCTAGCAGTGCAGAACCCCATCGCCATCCCCACAACTTCCAGGTACT	1.70291	0.013854
A_87_P029378	LYZ	lysozyme (renal amyloidosis)	CR390743.1	396218	CTGGTGTTGAAGTTACTCTCGAATTTTGCAGCACACACCCCTGTCGAAGTTCCATTCAAA	1.71832	0.032824
A_87_P024739	FILIP1	filamin A interacting protein 1	ENSGALT00000025628	421860	CACATGCTGAAGACAGAGAAAACCAAACCTGAAGTTTTAGAAGCTCACTATGGCTCTGCA	1.72071	0.013795
CUST_196_PI415269071	APAF1	apoptotic peptidase activating factor 1	XM_416167.2	417926	GCTATTTAATACGGGTCAGTATAATTAGAGTACTGCTGGCAGAAATACAAAGAGAAGAAA	1.72309	0.076509
A_87_P016455	RNASET2	ribonuclease T2	NM_001039491	421569	GGCTTTGTGGAAGTATGTTCTCCAGAAGCACTGAATAAAGGCCACATTCTGTAGCATTAA	1.72309	0.009538
A_87_P012683	TDRP	testis development related protein	ENSGALT00000026386	421905	TCAGAGCAAAGGTAACCTTACTGACAACTGGGAAGAACTGGAATGATGCTGGTGATGTGA	1.72548	0.020995
CUST_373_PI415269071	RNPEP	arginyl aminopeptidase (aminopeptidase B)	XM_419245.2	421165	TCCTCTGCGGGCTGCTCAGCTCTCACTGCACGTTTCCTTATTAAACTCGGCTGTTTCTAC	1.72668	0.027881
A_87_P024022	RIN2	Ras and Rab interactor 2	ENSGALT00000013781	421246	AACGGAGCGCTGTGTTTCATTAATCCACTCTTCTTAAAAGTGCACAGCCAGGATGTCACT	1.73388	0.039945
A_87_P036159	MON1A	MON1 homolog A (yeast)	AJ720812	415929	CAGGAACCCGGCGGGGCTAACGCAGGGACTCCGCTCCCTTATTTATGCTCCTGCCAGATT	1.73628	0.040353
A_87_P037732	SMTN_C	smoothelin-C	AF272975	373982	CCTGGTGGAGGTGGAAGACATGATGATCATGGGGAAGAAGCCAGACGCCAAGTGCGTCTT	1.73628	0.016135
A_87_P036428	SAMHD1	SAM domain and HD domain 1	NM_001030845	419125	AAACATCTGGTAGAGTTGAGACAGTGTTTCTTTTTCTCAGACGTAATCTGAGCCTTTCTG	1.73748	0.008893
A_87_P021680	NMI	N-myc (and STAT) interactor	BX950337	424314	GAAGATATTTTTGTCTGCCTCTTAACTTCCCCTTTTGTTTCCAGTTCTGACTCTGAAAGA	1.73869	0.027891
A_87_P009964	FKBP14	FK506 binding protein 14, 22 kDa	XM_418735.6	420636	AAAGAATGGCTGTCCTATGCTGACTTTGCTTTTCTAAAAGGAAGAATACCAAAAGGACTG	1.73989	0.010387
A_87_P012198	ATP6V0D1	ATPase, H+ transporting, lysosomal 38kDa, V0 subunit d1	ENSGALT00000003500	415674	TCTGGGAAGTTTTGAGCAGATGGAAGCTGTGAACATCGCGCAGACGCCCGCAGAGCTCTA	1.74231	0.015641
A_87_P014494	TPRN	taperin	XM_415534.6	417259	ATTTTTTACGACTGTACACTCAGGGTCAAAATTGCACTCTGGAAAAGACTGAACACTGCT	1.74352	0.02326
A_87_P012811	PROSER2	proline and serine rich 2	XM_015297326.2	419101	TAGAAGTAACTGTCTTGCACAAATCCAATAAATCCTCCATTAAATTGAGATAAAACCCGG	1.74594	0.139446
A_87_P036039	TK2	thymidine kinase 2, mitochondrial	NM_001031460	427551	TTTTCTTCATCTGGCCTTCTGTGTGCTCTCTCTTTTGGCATGGGAAGGATGTTTGTATCT	1.74957	0.047789
A_87_P011697	PPM1M	protein phosphatase 1M (PP2C domain containing)	NM_001013394	415941	CCCCCATTGTCTTTTGTTAACTGCTTGAGTTTTGTAAGGATGAGAGTCCCAATAAAAATA	1.75321	0.034706
A_87_P012045	ARHGEF17	Rho guanine nucleotide exchange factor (GEF) 17	CR407478	419067	TTATTTGAAGCCTCCTGGCTCTGTTGCTGGAGAGGATGTCATTAATAAACGAGCTCTGTT	1.76418	0.112146
A_87_P022562	ATP6V0B	ATPase H+ transporting V0 subunit b	BX934513	424575	AGGTGCTGTATATACTTATTTAACGTTTCTATCCTTGGTTGGGGCGGAAGCTGCCCAGGA	1.76786	0.018523
A_87_P013011	CKLF	chemokine like factor	CR406087	415795	TGCAAGATAGAGGAAACTAACAGCATGATTGTTACTTTTGCAGGTGCTTGGTCTTGTGTT	1.76908	0.200215
CUST_12_PI415900827	CLTB	clathrin, light chain (Lcb)	NM_001030609.1	416226	TGGTATATGTGACCGTTCAAATCACCTGTTAAAATAAACCGACATCTCCGAACTAAAAAA	1.77031	0.024931
A_87_P036126	IPO13	importin 13	NM_001006537	424573	TGTCAATGAAACCACCAGTTCCTTGACACTCACCTTCTGGTACACACTACAGGATGACAT	1.77399	0.017627
CUST_506_PI415269071	CPXM2	carboxypeptidase X (M14 family), member 2	XM_421810.2	423951	GGTTTGTCAGTGTGGCAAAAAACTGGAAGCAAGGATTGGTTCGAGCTGAAGTGAAATAAG	1.78262	0.009965
A_87_P022684	ARG2	arginase, type II	NM_001199704	423272	TGTGATCTGGGTGGATGCGCATGCTGATATTAACACTCCTCTTACAACTCAGTCTGGAAA	1.78386	0.029073
A_87_P029042	TRAF6	TNF receptor-associated factor 6	XM_421089	423163	TTAGGATCGTAAATGCCACCATAGTTGATCTTCACCTGAATAGCTCTATGAGGTCACGTG	1.79253	0.013133
A_87_P018174	TLR5	toll-like receptor 5	CR353090	554217	ACATATATCTGCAGCTAGTGCTATTCCAAAGACAATTATTAGCCGTTGATGTAACATCAT	1.79378	0.004808
A_87_P018912	ASB6	ankyrin repeat and SOCS box-containing 6	CR338692	417194	CCACTGAAGATGGTGACACTGTCTTCACCTACATCATCTTCCTGCTAGGTGACAGAGCTG	1.79502	0.010088
A_87_P021669	PCDP1	primary ciliary dyskinesia protein 1	ENSGALT00000019764	424272	CAGTGAGGTCAGCAACTTCTTATGCAAAGATAAAGGAACCACCAGCTATGTTACTTCTGC	1.8	0.070702
A_87_P018557	PELI2	pellino E3 ubiquitin protein ligase family member 2	CR352487	776013	GGCGGAAGAAAATGGCTAGACCAATTTCATTTGTATCGTATTAATAAATAACAGTTGTCC	1.805	0.011977
A_87_P035232	IGFBP4	insulin-like growth factor binding protein 4	NM_204353	374271	CCATCGCTCAGCTGTGTAGCACCATCCTTCCTTCTTTTACGGTAAACTTGAAGCTTTGTA	1.81252	0.26713
A_87_P017354	LOC112530218	uncharacterized LOC112530218	XR_003071702.1	112530218	TGGGTGCTAAGTTGAACTATGATTGTCATCCCCTAATGGCTGACAACTGGGAAAGCATCA	1.81252	0.002679
A_87_P024403	LOC426640	uncharacterized LOC426640	BX930189	426640	TTTTACTTCATCTGTTTTTTCTTCAGATCACAGCAGTGTGAGTCTGACTGCGTCAGCGGA	1.81252	0.01107
CUST_1_PI415148634	XCL1	X-C motif chemokine ligand 1	NM_205046.1	395914	AAATGGGTGCAGTCTGCTATGAAGAGAATAGACAGAAGACGTACTACCAGAAGAAGATAA	1.81252	0.03857
A_87_P037927	ADMP	anti-dorsalizing morphogenetic protein	NM_204822	395622	CGGTGTCCTGTAAATGTCTGTACATTGCTGCGTTTTGTAAAGTGACCTCAGAGGAACTAT	1.82387	0.002238
A_87_P022082	CTHRC1	collagen triple helix repeat containing 1	BX935556	420262	AGTTGGATGCAGGTTTTTGTCTAAAAGGCACCAAACTCTGCACCCGTAGTGTTTGTCTAA	1.8264	0.018063
A_87_P035921	BCAS3	BCAS3, microtubule associated cell migration factor	XM_415889	417643	ACAGTTCAAAACTCCTATTTATGATCTGCATTGCAATAAAAGGATACTCGTCGTAGTTCT	1.82893	0.007342
A_87_P022086	MRPS34	mitochondrial ribosomal protein S34	ENSGALT00000002763	426987	TCCTGTCAGCCAGCTACACTATGCTTGGGAGCACAGTTTCATTTACAGCCTGAAAATCAA	1.83401	0.002402
A_87_P019034	C20H20ORF195	chromosome 20 open reading frame, human C20orf195	ENSGALT00000033832	419266	GAGCAGAGAATGTCAGACCTCTCCAAGACAATGAACGATTTCCTTTCCATTCAAGTGTCA	1.83528	0.038108
CUST_141_PI415269069	ALDH2	aldehyde dehydrogenase 2 family (mitochondrial)	XM_415171.2	107057078	TACAATTACTTGAGCACTAACGTGGTACATGGGTGTACTCCTGTTGCATCTGTAGCTGAT	1.84038	0.005353
A_87_P008176	EPS8L2	EPS8 like 2	CR390310.1	770081	ATTCCTCAAACACTGTTGATAAGGATAGACACTAAGACCATATCCCGTTGGGAAAGGTGT	1.84548	0.041245
A_87_P023824	SLC45A1	solute carrier family 45, member 1	BX931685	419363	ACGAGCTTGCTACACTTCTGAAGTAATTAGATCTGTCTTGGACACAGGCAGATCTGTGTT	1.85575	0.031264
A_87_P024534	TTC12	tetratricopeptide repeat domain 12	ENSGALT00000012709	770784	TCCTGACATCCCCCAGAGAGCTTTTGATAAATGCTGTTCATATCCCTTGCTGTTCCATGT	1.85832	0.000299
A_87_P037583	CCRN4L	CCR4 carbon catabolite repression 4-like (S. cerevisiae)	NM_001009928	404779	TTACCCTTCAGATCACCTGTCTTTGGTGTGTGACTTTAGTTTTAACCAAGACCCTGACAG	1.86607	0.012836
A_87_P037470	ATP6V0A1	ATPase, H+ transporting, lysosomal V0 subunit a1	NM_204724	395474	AATGGACCAACAGAGGAGGATGCTGAGATCATCCAACACGATCAGTTATCTACCCATTCT	1.86736	0.008941
A_87_P036466	NPC2	Niemann-Pick disease, type C2	NM_001031203	423353	CAACTAACTTGGAGCTGCTGGGAGCTCCTGAACCTCTTTTTATAACTTTCCTTTTAATAA	1.86865	0.029105
A_87_P009487	NAGA	N-acetylgalactosaminidase, alpha-	L21928	396547	CTTTGCAGCGCTGGAAATGACATGTCTGTTTCATGCTTGTGTGGGAGATGGCTTTGTTTT	1.86995	0.029072
A_87_P008838	RBP	riboflavin binding protein	NM_205463	396449	GAGTAAATGCGTACCATACAGTGAGATGTATGCAAATGGGACCGACATGTGCCAGAGTAT	1.87644	0.048601
A_87_P037643	AGMAT	agmatine ureohydrolase (agmatinase)	NM_204143	373942	TGCAGACACGGGGTCTATATTTGGCACATGGAAACACAAAAGCCACCTCATCACACATTA	1.88035	0.001594
A_87_P012191	KCTD7	potassium channel tetramerisation domain containing 7	NM_001039269	417547	GACTTTTCCTGGCATATAGCATACATTTTGAAATTCTTTTGCAACAAAGATGTGAGTAGC	1.88296	0.007418
A_87_P023976	MID1IP1	MID1 interacting protein 1 (gastrulation specific G12 homolog (zebrafish))	BX931309	404752	AAATAAACGCGAATGTATTGACTAAAAGTGACTTTAACTTTTTTGGTATGATTTATGTTT	1.88688	0.03939
A_87_P028626	SLC7A9	solute carrier family 7 (cationic amino acid transporter, y+ system), member 9	NM_001199133	415768	AAATGCTACATCAGTTGAAGGAGATTCCATTTAGTTCGGGGCACACTAGCTTTCTGAATT	1.88688	0.066082
A_87_P017301	IFIH1	interferon induced with helicase C domain 1	NM_001193638	424185	CAGTGGCAAAACCAGAGTGGCTGTTTACATTACCAAAGATCACTTGGATAAGAAGAGAAA	1.88818	0.078045
A_87_P013941	FCGBP	Fc fragment of IgG binding protein	ENSGALT00000011664	424904	TGTGCAGAATGGGAAACCCGAGTGCCTGGAACACTCCTACGGCATCTGCCACGTCCACGG	1.89343	0.029148
A_87_P012667	TMEM170	transmembrane protein 170	NM_001080880	770531	TGTATGATAGAAAGCTATGTGAATTTTATTTTTCTACTGACACTTCTAATCCTGGTGGCG	1.89737	0.005432
A_87_P008824	HIC1	HIC ZBTB transcriptional repressor 1	NM_205236	396164	ATCTGTGCCCATTTTGGGGGCCGAGCACCGGCAGTAGCTGCACCCAAAGCACAGCTGGAA	1.90528	0.064172
A_87_P036495	PQLC2	PQ loop repeat containing 2	NM_001006304	419472	AAGGTGCAGGGCAGCCAAAGTGTTTCACGTTATTGGTATGGCTCAGACTTCCATAAAACA	1.90528	0.008029
A_87_P013684	RICTOR	RPTOR independent companion of MTOR complex 2	ENSGALT00000005988	427447	TTATTGAGGCACTTCTTAGTGTAGATCCAAGCAGATTTCAGGACTGCTGGAGACTCTCTG	1.90528	0.008741
A_87_P024274	SNN	stannin	BX930499	416429	TGCATCAATTGTAGATCTTCCTCCACGGCAGGAGCTGACTCATTTGGCATAAAGTCCATT	1.90924	0.019212
A_87_P012729	ATG2A	autophagy related 2A	CR406516	423441	AAACACTACAATATTATTCCACTGTTGATCCAAATTATCGTTCACGCAGAAGGAAAAAGC	1.91587	0.006142
A_87_P024236	C1H2ORF40	chromosome 1 open reading frame, human C2orf40	ENSGALT00000027122	771055	TGTTATTGTTACTTAGTAGTATGCGATTATATGAAGTGTTACAGAAATAAAGCTTTTTTG	1.9172	0.00427
A_87_P037122	LOC770923	similar to GTP binding protein 1	ENSGALT00000030604	770923	CCGCGGCGGTGTTCTCTTTCTCCATTCCTTGTGCTCCAAATGAAGGAGACTGCCGAGACT	1.91986	0.001511
A_87_P023411	URAH	5-hydroxyisourate hydrolase	ENSGALT00000000763	415859	GGGCAGTTAAGGCAAGGCACATCCTCGCTCCAGTGCCACGGGGGAACTATTTGACTGATA	1.91986	0.006964
A_87_P034746	TTC26	tetratricopeptide repeat domain 26	ENSGALT00000019330	417969	AGTATTCTGGCCTCTGGAGAAGAATTATTTGTTAAATGACTGAGATGAGTTTTATTCAGC	1.92119	0.005032
A_87_P013697	RDH12	retinol dehydrogenase 12 (all-trans/9-cis/11-cis)	ENSGALT00000015524	423274	AGTAGCAGAGGAGCTAGAATCTGTGACAGGACAATATTTCAGTGATTGCCAGCCAGCATA	1.92252	0.003825
A_87_P012250	PLBD2	phospholipase B domain containing 2	ENSGALT00000013542	417031	CCAGATCTTCCGCAGGAATGAGACGCAGGTCCATGATGTGGACTCCATGGTCCGTCTGAT	1.92786	0.003433
A_87_P018459	HMCN1	hemicentin 1	ENSGALT00000008254	429823	ATCACAGGTTTCTGTCTAGTGGACGTTTCCTGCAAATCACCAATGCTCAAGTGTCAGACA	1.9292	0.005156
A_87_P022337	BBS4	Bardet-Biedl syndrome 4	ENSGALT00000002774	415318	GCCCTGTGCTCCTGTGATTAGAGTTCTTCCTTTCGGATTAGTATTGCCCAACATGGGGGA	1.93187	0.023149
A_87_P038076	EIF2AK2	eukaryotic translation initiation factor 2-alpha kinase 2	NM_204487	395147	AGCTCATTCCTGTGGCATTTGCTTAATTCCATAAAGGAAAATGCCCTAAGACTTTTAAGC	1.93321	0.009637
A_87_P038162	EPHA2	EPH receptor A2	ENSGALT00000030487	771550	AGATCCCAATCCGCTGGACAGCACCCGAAGCCATCTCATACCGCAAGTTCACCTCTGCCA	1.93321	0.015426
A_87_P023225	CFAP58	cilia and flagella associated protein 58	ENSGALT00000013711	423882	CAGAGAGGGCAAAGGATGAGGCAGATCAAGCTATTATGCAGCTTCAGCAAGAAATCCAAA	1.93858	0.008587
A_87_P021370	JOSD1	Josephin domain containing 1	ENSGALT00000019957	418023	ATCATGGCAGCGCTTCAGACCAAAGGATATGAGGCAGTGTGGTGGGACAAGCGCAGGGAT	1.93858	0.001594
A_87_P024141	TAF7	TAF7 RNA polymerase II, TATA box binding protein (TBP)-associated factor, 55kDa	ENSGALT00000008006	422192	AAGAGCGAGAGAAGCAGCAGATGACATCTCTGCAGGAGCAGCTGGAGTCCCTCATGGAGA	1.93992	0.000663
A_87_P013202	TSNARE1	t-SNARE domain containing 1	ENSGALT00000026040	420304	GAGACTAATAAAACCATCACGACTAGCACCAAAGCTATCAAGCAGCTGTCTGAGGTTGTC	1.93992	0.000569
A_87_P002593	ITSN1	intersectin 1 (SH3 domain protein)	ENSGALT00000025788	418506	CGCTGTAAAGGAATGCCACTATCAAGTTTTCTACTAAAGCCTATGCAACGGGTAACAAGA	1.94531	0.055933
A_87_P018639	CDC42BPB	CDC42 binding protein kinase beta (DMPK-like)	ENSGALT00000018644	423473	CAAATGCTTCGAACGAGGAGCAAAAGAAGATCTGTATTTAAGGTTCCCGAGGAAGAGCGA	1.94801	0.003201
A_87_P022319	MRPL41	mitochondrial ribosomal protein L41	BX935000	417261	GCTGCACGCGGCATTGTGAGAGACTTGGCCTGCAACTGCAGTTTGGGACGCTTTGTTTCA	1.94801	0.0133
A_87_P013240	VPS53	vacuolar protein sorting 53 homolog (S. cerevisiae)	NM_001012806	417622	ATTCCCAAGTTCATCAACCACCTCTTTAAGTGCAAACCTATCAGCATGGTGGGAGCAGAA	1.94801	0.000625
A_87_P002193	CUL4A	cullin 4A	ENSGALT00000027171	418744	AAAGCAAGTTCAAAACAAGACTATTGATGGGATCCTTCTGCTCATTGAACGAGAACGAAG	1.95071	0.009334
A_87_P024123	AK3L2	adenylate kinase 3-like 2	BX930997	424697	GCTTCTCCCAAAGATTTTCATGTGTTTTGGTGAGAAACAGAGTCATTCCTCGTTCTCTGC	1.95613	0.004225
A_87_P037051	CCDC50	coiled-coil domain containing 50	NM_001031315	424906	CCTTGTGCTCTCTTCTTGTTCCATCTGTGTCCATTCAGAAGTGTTAATGTTGTTTTTAAG	1.9602	0.012228
A_87_P030479	ZNFX1	zinc finger, NFX1-type containing 1	ENSGALT00000007763	419218	TGACCTAACCAGTTCCCTGAGCAAAATTGATGAAAAGGAGCAAACAAGGGATGAAAAAAG	1.9602	0.012016
A_87_P022896	CAPSL	calcyphosine-like	ENSGALT00000021820	426055	ATGGGAAGGTCACAACAGAAGAATTCATGAACTACTATGCAGGAGTCAGCGCCTCAATAG	1.96292	0.016354
A_87_P024234	IRAK1BP1	interleukin-1 receptor-associated kinase 1 binding protein 1	ENSGALT00000025614	421857	TGTAGAGTGTTTGCTGTGTTTGAGATAAAGGGAAAAGAAAACAGAAGAAACAAGTTGCTC	1.96564	0.01663
A_87_P011369	MGAT4B	mannosyl (alpha-1,3-)-glycoprotein beta-1,4-N-acetylglucosaminyltransferase, isozyme B	ENSGALT00000009527	416285	CTGGATCTGAGCTTGATTGTGGAGTTCATACTGATGTTCTATAAGGACAAACCCATTGAC	1.96564	0.013473
A_87_P022560	PTGES	prostaglandin E synthase	BX934520	417193	TCAGTGAGAAAGCAGAATGAGCAGAAAATGAACTCCCTTTCCACCTGTCCTAAGCAATAA	1.96973	0.00229
A_87_P012718	UPP2	uridine phosphorylase 2	CR406530	424326	GCTTGCAAATGAATTTTGGCATTTTTAGAACAGTGACTTACAGGATTCAAGAGTTCAGAT	1.96973	0.011694
CUST_442_PI415269071	RNF214	ring finger protein 214	XM_416378.2	418147	TTCTTGTTCTCCCTAATCAAGTACGCACCCTTGAAATACAACAATTCTTACGTGTACCCA	1.9711	0.004936
A_87_P037994	PRPH2	peripherin 2 (retinal degeneration, slow)	NM_205038	395899	TTGTAACTTAAGAACAGAGCAAGCATGAAAACAACACCAAGGTAAGATTTATGGGTTTTG	1.97383	0.006524
A_87_P009901	PCMT1L	protein-L-isoaspartate (D-aspartate) O-methyltransferase-like	ENSGALT00000007396	423008	ACCATACAGGCATACTTAAAACTTCACTAAAAATACTCTTTAATATTTGGCTGCTCTGCC	1.98618	0.000198
A_87_P022157	COQ7	coenzyme Q7, hydroxylase	ENSGALT00000011107	416609	ATAATAAAGCAATGTCGGGATGATGAACTGGAGCACCATGACATTGGGCTTGAGCACGAT	1.98894	0.00125
A_87_P017942	TST	thiosulfate sulfurtransferase (rhodanese)	NM_001167731	418049	GTCTGAATGGTTCCACCGTGCCCCACCTCAGTACAAGGTCACTGAGCTGAAGCGCAACAA	1.98894	0.008192
A_87_P003272	SLC2A11L5	solute carrier family 2 member 11-like 5	ENSGALT00000038560	416916	CACACACACAGGCAGTCTGTCTCAAAGCAATCAAGGCAGTGTGACACTGATGTGATTTAT	1.99585	0.001624
A_87_P035756	ADAL	adenosine deaminase-like	NM_001030547	415391	GAAGTTTTCTTGTGTGTTTGAGTGGTTTATTAATTGTAAGTGAGGATAGGGCAAAGTAAG	1.99723	0.022754
CUST_9_PI415900397	RASA3	RAS p21 protein activator 3	NM_001012825.1	418736	GATGCATTTTGGACTCAAAGCTTTTAGCTGCCATGAACTGCAATTTTTAACATGTATTTG	2	0.003256
A_87_P012773	ABCD2	ATP-binding cassette, sub-family D (ALD), member 2	NM_001199395	417694	AGAAGGAGGCTGGGATGCCATCATGGATTGGAAAGATGTCTTATCAGGAGGAGAAAAACA	2.00277	0.000103
CUST_195_PI415269071	VCAM1	vascular cell adhesion molecule 1	XM_422310.2	424467	GTGAACTGTGTACCTTCAAAGAAATTACACAATCACTGTCTGATGAATACACATCTGATT	2.00277	0.005342
A_87_P021922	BNIP3	BCL2/adenovirus E1B 19kDa interacting protein 3	BX935850	423971	CATTCATTTAACTCCCCAGCTAATTGGAACTCCTTCTGCTGTATCTCACAGGCTGTTGCT	2.00694	0.001077
CUST_67_PI415269071	CYB5R4	cytochrome b5 reductase 4	XM_004940408.3	421837	CTTTTTCATCTGAAGTCTCTGTTTGACTTGCAAGCAATCCAATTATGTCTTTTGGCTTTG	2.00694	0.001903
A_87_P035027	EPGN	epithelial mitogen	NM_001012404	497270	TTTTGTTCCACCCCAGCCAGACAGGTTATTTATTATCAGGTGCTTGTTTTGCTTCGTCTT	2.00694	0.000667
A_87_P037024	CHP	calcium binding protein P22	NM_001007930	423211	GCCTTATTGTCCCAGTGAGACTGGATATTGTATTTATCAATCCATAAATAAACCTTCCAC	2.00973	0.001503
A_87_P036557	GORASP1	golgi reassembly stacking protein 1, 65kDa	NM_001030963	420426	AAGTGATGCTGTACCCTAAGCACCTTTTCAAAGCTTCAGTGGAGGAAGTGTCAAAACTAC	2.01391	0.00234
CUST_18_PI415900395	RAB11B	RAB11B, member RAS oncogene family	NM_001012551.1	420063	AAATCTGACATTCCAGTCTCAACTGTTCTGTCTGGTTATGTAATAAAATCAAGGGCGGTT	2.01391	0.000633
A_87_P035614	HERC3	hect domain and RLD 3	NM_001039298	422514	GACATACTCTTTATGCACCACGTTCGATATGTAGTATTGAACTTTGCACCTTGTAACAAA	2.01531	0.004926
A_87_P035042	IFNB	interferon beta	NM_001024836	554219	CACACTCATACAATGGATGAAAAGTCGAGCTCCTCTCACAGCCTCATCCAAACGTCTCAA	2.0167	0.001178
A_87_P024219	LSM14A	LSM14A, SCD6 homolog A (S. cerevisiae)	BX930637	769135	AGGGAGCAGATGGGAAAGTAGAAATCACCAGAGGCACATGTTGCACAGACTATTGTGTAT	2.0167	0.003021
A_87_P031283	ABCG2	ATP-binding cassette, sub-family G (WHITE), member 2	ENSGALT00000040097	423767	ACTGACTTTACTGGACTTAAGATGGGAATCTTGCCCCATTGTTTTGGAGCATGATCTCCA	2.0223	0.004722
A_87_P023189	STAM	signal transducing adaptor molecule (SH3 domain and ITAM motif) 1	ENSGALT00000014097	420517	TCTTTAACCTCTGCTAAAGGCAGTTGACAATGCTTTGAGTTTCTTCCTTTAATCTCTTAA	2.0223	0.005197
A_87_P015133	KIAA0586	KIAA0586	NM_001040707	423540	AAACCCCACTGTCATGAAAGAGTCAGCGAGCTTGAAAAACAAATGAATGCTTTTATGCTG	2.02511	0.001161
A_87_P023412	SPTSSA	serine palmitoyltransferase small subunit A	BX932660	423318	AAGACTAGGAAACGAAATGTGTAGAGCAGGGGCACGAGATGTCCCCTTTGTTGTGTTAAT	2.02651	0.004954
A_87_P035803	STCH	stress 70 protein chaperone, microsome-associated, 60kDa	NM_001030793	418469	GACACTGGGCTAAGTGGATGTTTTCAGATATGCAGATGTACTGCTTATCAGAAGTCTTTA	2.02651	0.003665
A_87_P025965	UBAP1	ubiquitin associated protein 1	ENSGALT00000034499	431652	ACCAAAATTTCCCAGTGTCTAAAGTGCCCAACAACACGACCTGTACAAAGCAGTCAGGTT	2.02933	0.007566
A_87_P014923	LONRF3	LON peptidase N-terminal domain and ring finger 3	ENSGALT00000014392	422375	ATGTTCCTATATTTGTCTGCACAATGGCTTATCCTACAGTCCCATGTCCGTTGCACATCT	2.03214	0.000162
A_87_P017279	DVL1	dishevelled, dsh homolog 1 (Drosophila)	ENSGALT00000002426	419416	ATAATGAAAACCCAGAGTATCACCTCTTCTAGATTTGGTTCTACTCAAAGAGTGACCTCT	2.03355	0.000578
A_87_P038141	LMBR1	limb region 1 homolog (mouse)	NM_204172	373986	GGCTTTGCCAGTGATGTCAAGGACACTGGGAATTACTCAATTTGATCTGCTTGGAGACTT	2.03355	0.006134
A_87_P029600	METTL25	methyltransferase like 25	ENSGALT00000017843	417879	TGAGCTTGAAGCATTTAATATGCTAAAGGTTGTGCTAGCTCCCTGCGTAGAAGTTTTGAT	2.03355	0.000176
A_87_P018504	MTMR6	myotubularin related protein 6	ENSGALT00000027648	418938	ACTGCAAGCAAACCCATAATCTTTGGTAGCTCTAAGTTCAGAAGCAAAGGAAGATTCCCA	2.03355	0.004596
A_87_P021470	C5H14orf79	chromosome 5 C14orf79 homolog	ENSGALT00000019112	423498	GGCTTTCGTTGGGTTTAAGAAGGTAGAGCTTTCTGTGTGGTAAGACAGGTAGAGTCAATG	2.03496	0.041558
A_87_P023940	IKBIP	IKBKB interacting protein	BX931418	417925	AGGAAGAGTAGTTAACACTGCACATTCAGGACACTCTGAAACCTCTATTTCTCAACGTTA	2.03778	0.006656
A_87_P012499	LARP2	La ribonucleoprotein domain family, member 2	ENSGALT00000016597	422500	GCTACAGGATCCCAACAAAACACCCAGGTTTTACCCTGTCGTTAAAGAAGCACAATCCAT	2.03778	0.005335
A_87_P036877	SRGAP3	SLIT-ROBO Rho GTPase activating protein 3	NM_001030604	416115	GTTCTGTTCATGTGGATTGCTGATGTAGATCTTAACAACTAAAATGGTACAATGCTGTCC	2.03778	0.003171
A_87_P036720	C13H5orf15	chromosome 13 C5orf15 homolog	NM_001006154	416321	CTGTTGGCACGAGGAACCCAAAGGCACAATTCTGCCTTAAGAATGAAGTGCTAAAATTGT	2.0392	0.00014
CUST_9_PI415900379	AKTIP	AKT interacting protein	NM_001005838.1	415720	CACTGTAGGGATAAATAGAATAGCTCGACTAATGTGTGTTAATGGTGACATCTTAAGAAA	2.04061	0.000106
A_87_P024305	DOCK5	dedicator of cytokinesis 5	BX930425	419527	GCCTGATAGAGTGGAGATCACAGATACTATCTGGGACTCTTCCCAAAGATGAGCTGGCTG	2.04061	0.003672
A_87_P024606	RNH1	ribonuclease/angiogenin inhibitor 1	NM_001006473	423111	GGCTGCCTGCAGAGCAAAGTCAAAACAACGTCCTCTTCTTAACCTGAACTTTTCTTACAT	2.04061	0.001128
CUST_12_PI415269071	DACH1	dachshund homolog 1 (Drosophila)	XM_417018.2	373935	CCGAAACCAGCAAGACAGCTCAGAAATGAACTTGTAGAGGGCATAAGAGGACTCTTATTT	2.04202	0.00268
A_87_P009992	RANBP9	RAN binding protein 9	ENSGALT00000020725	420836	TATTTGCATTAAAGGTGCGCCAGTTCATAGAGATGGTAAATGGTACAGACAGCGAAGTGC	2.04627	5.5e-05
A_87_P021587	USP20	ubiquitin specific peptidase 20	ENSGALT00000006585	417188	TCCAGTCCTGCCAGGCTTGGGCCTTCCTATGTACTCAAGAAAGCCCAGATGCAGGCTTCT	2.04627	0.001212
A_87_P006204	TRANK1	tetratricopeptide repeat and ankyrin repeat containing 1	ENSGALT00000019695	420728	CATTGAACTGGTGTATTTGCTTCTGACCAAGGGTGCAGATCCTCGAAATATCTCCTTTGC	2.04769	0.069709
A_87_P008938	CHRNA8	neuronal acetylcholine receptor subunit alpha-7-like	NM_205201	396120	GGCTGTGACATTTACTTCTCAGATTTGACAGGCATCTCTCCGCAGTTTTATGATGCTGCA	2.05053	0.00528
A_87_P022268	ABCC6	ATP binding cassette subfamily C member 6	BX935097	416600	CAGAGCATGGTTTTCTGAGTGTTCATCAGATTTCACATATGAATAAAAGCAAATGAATGC	2.05196	0.000985
A_87_P036329	SH3GLB2	SH3-domain GRB2-like endophilin B2	NM_001006200	417197	GCACACACGTGAATCATCTTCGCTGTCTCCATGAGTTCTGTGGAGTCCTCAGACCAACTA	2.05623	0.016452
A_87_P023387	DYNLL1	dynein, light chain, LC8-type 1	ENSGALT00000011576	770215	AGTGCGCCGTGCGGTCTCTGGAGGAGCACAGCCCTGAGTGCAGCGTTGCAGCTCATATAA	2.05765	0.002256
A_87_P010955	LIN28	lin-28 homolog (C. elegans)	NM_001031774	428206	TTCTTCTGGGGCCGGATGCCCCGATTGTGCCAAAGCCAATGCCAAGTGAAAGCTGCACTA	2.05908	0.010319
A_87_P022961	TRIO	triple functional domain (PTPRF interacting)	ENSGALT00000021178	777477	TACCTTGGCTTACTCTGAGGTAAGCCAAGATGGAAAGTCACTGCTTGACAAACTTCAGAG	2.05908	0.006731
A_87_P023131	ZSWIM7	zinc finger SWIM-type containing 7	BX933260	417596	AGTTTGACTTAATTATCAGCTTTGCACTGATATATAATAAATGGTAAGAAGCCTGTGCCA	2.05908	0.001547
A_87_P008180	GABARAPL2	GABA(A) receptor-associated protein-like 2	ENSGALT00000005083	770240	GACATTGATTAAATAATAAAGCTAAGTAGTTGGGCTTCTAGTTGGGCTTCTAAAACATGG	2.06051	0.000387
A_87_P014234	OGFRL1	opioid growth factor receptor-like 1	ENSGALT00000025707	421869	AGGAGAAAGCTTCTGAGATTTGCTCAGCAACATTATTCACCATCAGAGCATTTTATCTGG	2.0648	0.008429
CUST_13_PI415900391	TMEM59	transmembrane protein 59	NM_001006541.1	424656	CAAGGTGATTCCTGAGCAATGAGAACAGATGAATAAAAACGACTGTATAGAAAACACCGA	2.06623	0.000215
A_87_P008995	TULP1	tubby like protein 1	NM_204615	395321	AACCTGGAATATGTCTCTTTTTTAGCTTCTGTTTTGTATTTTGTAGCACAAGTCTTTAAA	2.06766	0.004123
A_87_P022304	ATP6V1G1	ATPase, H+ transporting, lysosomal 13kDa, V1 subunit G1	ENSGALT00000011643	417249	TAAGAATTCTCTGGCTGTACAGTGCTGGCTGATAATGTTCAGGTGCTTGAGTTTCTGTGT	2.07053	0.000417
A_87_P038168	BCKDHB	branched chain keto acid dehydrogenase E1, beta polypeptide (maple syrup urine disease)	NM_204657	395375	AAATCCATGCATATTCTTTGAACCTAAAATACTTTATAGAGCTGCAGTGGAACAAGTTCC	2.07053	0.00144
A_87_P012162	LOC423893	uncharacterized LOC423893	CR407304	423893	CACTTTCTGTGTACCTGTGACCATGGCAATACAGCCAGGATTACATCTAAGGTGAAGACA	2.07197	0.008508
A_87_P022007	SH3PXD2B	SH3 and PX domains 2B	ENSGALT00000004469	427625	AGGATGAGCTCTCAATGCAGCCCGATGAAGAGGAGAAGTACACAGTTATCTACCCATATA	2.07197	0.017918
A_87_P029500	PLEKHM2	pleckstrin homology domain containing, family M (with RUN domain) member 2	XM_417616	419457	AAAGGAGAGGGAACGTGGCCAAAAGTTTGGCCTTGAATATCCTGGCCGTGAGTGGTATGG	2.07916	0.000252
A_87_P014986	FSD1L	fibronectin type III and SPRY domain containing 1-like	ENSGALT00000024906	427302	GTGAACTTAAAAGTTGAAGATTCCTATGTTGAATGGGAACCTACTGGAGGTAGAGGCCAA	2.08204	0.004055
A_87_P035430	IL10RB	interleukin 10 receptor, beta	AM049250	395663	CATCCTACTGGCTCTGTCTGGAACTAAGTGATGTTTGTCTGTAACAGCATTCTCAGGTCA	2.08204	0.000978
A_87_P022574	TMEM185B	transmembrane protein 185B	BX934485	422391	GAGTGAAGTTGCTTTTCCAGGTTCAGTTTCTAACTCCTCTTGAGCAACACGTATGCCACT	2.08349	6.6e-05
A_87_P021983	XPR1	xenotropic and polytropic retrovirus receptor	ENSGALT00000006190	424415	CCTCATCTTACTGCAGAACTATCAGAACCTGAACTTCACTGGCTTCCGCAAGATCTTGAA	2.08349	0.00661
A_87_P009467	FOXG1	forkhead box G1	NM_205193	396110	TCAGACTGTAAGTGAACATTTTACACACGTTCGCGTTGTAAATGATGATTGAAAAGAGAA	2.08493	0.026819
A_87_P009172	RB1	retinoblastoma 1	NM_204419	386582	GCCTGACTGGGACACTGTGTTTGTTTGTTCCAACAGACCGAAGGCTTTACATCAAATGTA	2.08493	0.00127
CUST_11_PI415900404	BNIP3L	BCL2/adenovirus E1B 19kDa interacting protein 3-like	NM_001030885.1	419522	GGAGTGAACTGAGCCAAAGTGATTATGCATTCTTCATAAATTAGTTAGCACTTTGTAACA	2.09362	0.004356
A_87_P017633	AP4E1	adaptor-related protein complex 4, epsilon 1 subunit	CR353949	415425	AAGGATGATGACCTAAATATGCCTGCAAAACGTGCTCAGGACCGTACAGTGACTACCAAT	2.09507	0.00183
A_87_P009857	SLC25A33	solute carrier family 25, member 33	ENSGALT00000003969	419442	ACAGCCATTGTGGTCAAGGAATGTACCTCATACCATCAAGTGGTCTCTTGGACTGATGTT	2.09507	0.001255
A_87_P024388	LOC423277	galectin-related protein-like	ENSGALT00000015549	423277	CTGATTTCGGAGAATGGAAACTGCCTTTTTTCATTTGCTGATACATGTGAAATACACACT	2.09798	0.009531
A_87_P023801	DRAXIN	dorsal inhibitory axon guidance protein	NM_001142848	419492	ACAGGCTGTTCCACTGTAGTGAATCCTGTGACATGTTGCATGTGTGTTTCCACAATGTGT	2.09943	0.006501
A_87_P037077	RNF103	ring finger protein 103	NM_001031169	422919	TCTGTTCAGCACATCCTTGTTGAATAATGTACGTTGTAAGACAGTACCGTTTAAAGAGAG	2.09943	0.000615
A_87_P018425	LONP2	lon peptidase 2, peroxisomal	NM_001199220	415740	CAGTTGGAGGAATTAAAGACAAAGTGCTGGCAGCACATCGAGCTGGACTGAAGAGAATTA	2.10235	0.002141
A_87_P036656	ATP6V1E1	ATPase, H+ transporting, lysosomal 31kDa, V1 subunit E1	NM_001006246	418162	ATGCCACAAAAAGGGATGTGGATATCCACATTGACCAAGACAACTTCCTGCCAGAGGAAA	2.10526	9.6e-05
A_87_P023104	SNX22	sorting nexin 22	ENSGALT00000003455	769119	TGCTGTAGGAGTCCCTGGAGGCTGAACCCTCACTGGAAAAACCCCTCAGTGTTTGGGCTT	2.10818	0.001193
A_87_P035580	SALL4	sal-like 4 (Drosophila)	NM_001080872	769286	TACATGGAACATGCAAAAGGCATCCCTGTTGTCAAGTTTTCTGCATTGTGAATGTATGAC	2.11111	0.000406
A_87_P015479	BCL2L15	BCL2-like 15	ENSGALT00000035109	772088	ATGTTTCTTCAGGAGATTGCTGGAAGAACCATAATGTGTAAAGGAGTTCTGTGTCACTAC	2.11404	0.006266
A_87_P012366	NIN	ninein (GSK3B interacting protein)	ENSGALT00000020190	428928	TTAAAGCACCAGAAGCATCAAAGCCAGTCAGGTATCGTCAAAGCCATAGAGCAGGAGAAA	2.11404	0.006375
A_87_P008739	NKX2-6	NK2 transcription factor related, locus 6 (Drosophila)	NM_205137	396037	TTAATGACTTAAAAGCACAGGTGTTCGTTTCTGTCTTGGTTATTGTTATTATTTGCAATT	2.11404	0.002431
A_87_P013971	RILP	Rab interacting lysosomal protein	CR390720	417558	GGACTGGAGTGAAAAATAAACCGGGCTCTCGTTTCTCTGATGAGGTGCCCACTGCAACCT	2.11404	0.008824
A_87_P030709	CFTR	cystic fibrosis transmembrane conductance regulator (ATP-binding cassette sub-family C, member 7)	NM_001105666	100049619	CTGGAGTGCCAGCGGTTTCTGGTGATCGAGGACAACAAGATGCGGCAGTACGAGTCCATT	2.1155	0.008951
A_87_P024750	FLCN	folliculin	ENSGALT00000007690	416503	CCCGAGGTTTCCAGCGCTGGTACAGCATCATCACTATCATGATGGACCGGATTTACCTCA	2.1155	0.000672
A_87_P036067	FAM214A	family with sequence similarity 214 member A	NM_001005811	415416	GCTATGTTGGGCATATAAATGCTTTCCAATACATGTATTCCTAAAACAAATCACAGTCAG	2.11844	0.002127
A_87_P023748	IQCE	IQ motif containing E	BX931900	416473	GTCTCCAAATCCTCCTGGCAAAATCTGAGACTATGAAGAAAAAGTATGTTAACTCTTTTG	2.12138	0.000584
A_87_P008306	KIF5C	kinesin family member 5C	NM_001293305.2	408046	GGATGGGTACGCTGGCAGACTGCATGATGTACCATTTGAAAACCGTTACAGTGGAAAATA	2.12285	0.000791
A_87_P020204	SIMC1	SUMO interacting motifs containing 1	ENSGALT00000005337	416231	CTCTGGTTTGTAGTCTCACAATTTCCTTTCAAACTTGTCTCATCCTACAGTTTTACAAAG	2.12579	1.3e-05
CUST_470_PI415269069	RNF14	ring finger protein 14	XM_414656.1	416340	AAACTAGTGTCCTTCTCTAGCAACAAGTGCTGAAGAAATCGGAGACAGATGCTTTCCTTT	2.12727	0.000738
A_87_P023075	LOC415787	fatty acyl-CoA hydrolase precursor, medium chain-like	CR353208.1	415787	TGAGTGCTGATGACAATATTCATCTGGGAGATGTGAAATGAATCAAAGGACAGAAGGCTG	2.13169	0.000241
A_87_P018005	CARD19	caspase recruitment domain family member 19	CR353336	415987	CTCTTCACTTAGACGTCTGTACAGTGTATCTGCCAAGGGAAGACAACGGTGCATGAATAT	2.13317	0.000786
A_87_P036807	PSME4	proteasome (prosome, macropain) activator subunit 4	NM_001006393	421218	TGGAAAAATGGGTACGAAGGAGCCTTTCTGCAAAATAAAGGATACTCAAAGAAATTGGGA	2.13317	0.003702
A_87_P008964	LAMP1	lysosomal-associated membrane protein 1	NM_205283	396220	CTGATGAAACTTTATTCCCTAATGCAACCGAAGGAAAAGTGATGGTAGCGACACAAAAAT	2.13761	0.000745
A_87_P025957	FAM132A	family with sequence similarity 132, member A	XM_417583	419422	GTTGGGGCTTCACAAAGTGTGTAACTCACATGAAGATCATTAAACCCTACCAACAAGGAC	2.14206	0.001829
A_87_P035248	HOXA2	homeobox A2	AY188521	374051	TCCTCTGAGTTTCCCTGGGTGACAGACAGGTCACGGAGGGTACATAACCTCACGAAGAGA	2.14206	0.018359
A_87_P009260	MAN2A2	mannosidase, alpha, class 2A, member 2	ENSGALT00000013568	415585	GAGACAGACGTGGGACCCTGAATCCAGCACGGACATCTTCTGCCACATGATGCCCTTCTA	2.14206	0.004841
CUST_354_PI415269069	MX1	myxovirus (influenza virus) resistance 1, interferon-inducible protein p78 (mouse)	NM_204609.1	395313	CAGTAGCTGTGATGTTATCCCACTTTCAAACATTCATTTTATAAACTTTGTCTCCCATAC	2.14206	0.032745
A_87_P036229	FAM210B	family with sequence similarity 210 member B	NM_001031493	428168	CCTTGCTTGTAAAGGATCTTTTTAAAATAATTTGTAAGATAGTAAGAGACCTTCCCTGGC	2.14355	0.000174
A_87_P028722	CDHR2	cadherin-related family member 2	ENSGALT00000005196	416223	TGACAGCCGTGCCACTCAGGTGAAAGCCAAGTCGGTGATGGAGGTGTACTTCGTCTACAG	2.14503	0.001275
A_87_P037658	DHRS11	dehydrogenase/reductase (SDR family) member 11	NM_204507	395172	CTTGAGTTGTTTTATTTACTCTTACAGTGTGGCAGAAACATATCTGCATGGAGCCCAACT	2.14652	0.002791
CUST_266_PI415269071	IDH1	isocitrate dehydrogenase 1 (NADP+), soluble	XM_421965.2	424112	TACAGCAAGTCAGCTTATGACTGTGAAGAACTATTCCATCCTTTTTGTTGGTTGTTTTTT	2.14652	0.000254
A_87_P023990	PGBD5	piggyBac transposable element derived 5	BX931270	421541	TATCTGTACACCGGAAATGGACTCAAATTAGTTGTCTCTCAATGCTATTCATTAAACAGG	2.14801	0.007868
A_87_P014492	WDR45L	WDR45-like	NM_001007844	417339	GGTGCAGACTCTAAATTTGACAAGTTTCTTTTAGTGTCATTTAACATACTGAGGACTAAC	2.14801	0.001229
A_87_P036073	CHAC2	ChaC, cation transport regulator homolog 2 (E. coli)	NM_001031032	421221	TTCATCTTCAGAGGAACGGTTTCGTTGCACAGTGGGTATATGACTTGGAGGCATATTTCT	2.1495	0.000148
A_87_P035779	LPP	LIM domain containing preferred translocation partner in lipoma	NM_001031567	429148	TCATGTCTGCTGAGAAGGTCTTTTAAGGATCTGGGGCTGGAAACGCTCTTTAAAAATCCC	2.1495	0.002218
A_87_P020202	CEP164	centrosomal protein 164kDa	XM_417909	419769	TGCACTTACTGCAAGCAAAGAAGGAGAAAATCCAGCAATTCCAAGAAGAAATGAGGCTAC	2.15099	0.009655
A_87_P021605	CREBL2	cAMP responsive element binding protein-like 2	BX950505	426496	AAGACACTGACAGTTGACCTGTTACTTTATTTAGACTGCACTTTCTTCTGCACATGTGTT	2.15248	8.8e-05
A_87_P036924	GUF1	GUF1 GTPase homolog (S. cerevisiae)	ENSGALT00000022989	422773	ACAGCTGTTTGAAATAGCCATCCAGGCTGCTATTGGCAAGAAAATAATCGCCAGGGAAAC	2.15248	0.005335
A_87_P022114	DCTN5	dynactin 5 (p25)	NM_001198639	416574	GGTGGCAGAGAGGGAGAAACTGAAGAATACACCATCAAAATGGGTGGGATTCTACACAAT	2.15547	0.01831
A_87_P037083	CREBRF	CREB3 regulatory factor	AJ719449	416206	ACTTTCAATGGAGGACTGCAAAGACCTTGAGAACTTAGAGTCTTTTACGGACATCCTGGA	2.15696	0.000724
A_87_P019147	AKAP14	A kinase (PRKA) anchor protein 14	ENSGALT00000032302	772147	ATCAACTCAATGAAGGGAAAACTGTTATTTTCTCCCAGCTTGTGGATTACTTTGTAGGTA	2.15995	0.002824
A_87_P013544	CRIPT	cysteine-rich PDZ-binding protein	NM_001031054	421412	AGATTAGCACTTGCTGTTCTGTTGTCCTATCTGGAATCTTCTGCTTGTTTGGTGGTAAAT	2.16445	0.000452
A_87_P022888	PPFIA1	PTPRF interacting protein alpha 1	ENSGALT00000012438	423147	AGAAGAACCGGTACTGCTGGAAACCTGGAGCCCATTTTCCAAGCCTTTTTATTTTATTGA	2.16745	0.001769
A_87_P037509	SIX4	SIX homeobox 4	AJ133778		ATTGTCCAGATCCCCAATTTCAGGAACAAATGGCCAGTTGTGAACGGAAGCATCGGTTTT	2.16895	0.000502
A_87_P011691	PLA2G10	phospholipase A2, group X	NM_001184757	416425	TGGTAAGGCAGAGCAAGCAGGCTGTCACCCCAAGATAGAAAGTTACCACTGGGAATGCGA	2.17196	6.4e-05
A_87_P016347	HMGN3	high mobility group nucleosomal binding domain 3	NM_001006412	421853	TAGGGTTTATGTGATTTTAATGAAACATGGATAGATGTGGCCACCTGCTGACTATTCTGG	2.17648	7.5e-05
A_87_P036101	SPATA2	spermatogenesis associated 2	NM_001007873	419355	CCTTCCTGATGAGTACAGATTTTCTTTACTTTCTGTTGCACATGTATTAAGTACTGTTCT	2.1795	0.000152
A_87_P037085	LOC419112	transmembrane protein 110-like	NM_001030842	419112	TGAGAAAATACAAGCAGAAAGACACGTTGAACATCAATGGATCCACAGAAACCCCACAAG	2.18102	6.5e-05
A_87_P032854	MSTO1	misato 1, mitochondrial distribution and morphology regulator	BU218985	425066	TGGGGAAAAGTTTGATTACTGCGTGCAAATAGGAACGGTCTTCTCCTGCAGCTGTTGAAA	2.18102	9.2e-05
A_87_P032856	CLYBL	citrate lyase beta like	ENSGALT00000027264	418775	TTCACTGGTAAGCAGGTGATTCACCCTAACCAAATTGCTGTTGTCCAGGAACAGTTCTCT	2.18404	0.050986
CUST_445_PI415269071	SOCS4	suppressor of cytokine signaling 4	NM_001199108.1	423557	GCTGACATGTTTGAAATAATGCACTGTTAACTAAAGACTGACTCATCTGTATTTTTCTGC	2.18404	2.7e-05
A_87_P014684	QSOX2	quiescin Q6 sulfhydryl oxidase 2	ENSGALT00000034856	417129	CGTATTTGAAGTCTCTGCCAGGTGTAAGAAAGAAACTTCTTTCACCACTTGAGCTGCCTG	2.18556	0.000191
A_87_P037787	SLC16A3	solute carrier family 16, member 3 (monocarboxylic acid transporter 4)	NM_204663	395383	GCACTGTCCTCAGCAGATCACACAAGCCCTGTTCCTAGGGAATGCTAAAAGGAAAATAAA	2.18556	0.004263
A_87_P023049	SPSB1	splA/ryanodine receptor domain and SOCS box containing 1	BX933393	419441	GTGGCCAGTGGAATAGGGAGGAGTCTGGAATACAAAGAGGAAATCATTGCTGAGTTCTTA	2.18556	0.000241
CUST_4_PI415900406	AGPAT9	1-acylglycerol-3-phosphate O-acyltransferase 9	NM_001031086.1	421863	GTGAAACTATGTTCAAATCTGTTTGTCTGCGACATTTCCACAATAAACAATGTGAACTTC	2.18707	0.000629
A_87_P035682	RBM48	RNA binding motif protein 48	NM_001030974	420555	CACCAAGCCACTAGTAAAGCAGAGAAAGAAGAATATAGATACTGCTGGCAGCATCTTTCT	2.18707	3.9e-05
A_87_P011410	SWT1	SWT1 RNA endoribonuclease homolog (S. cerevisiae)	ENSGALT00000008219	426861	TTTTCAGGACTGCAGAAACTGTTAGCGGCTGTGAATTATATCCTTGAAGGAATTTGTAGA	2.18707	0.006124
A_87_P035971	TRAPPC4	trafficking protein particle complex 4	NM_001006320	419788	CAGCGTAGCTCTACTGCAATTGGTTCCTTTCACGACTGTATATATGAATTTTTCCTGTAT	2.18707	0.002197
A_87_P012698	NSUN4	NOL1/NOP2/Sun domain family, member 4	ENSGALT00000016868	424613	CTACATTCCCAAGGAAGTCAGGGAGACTGTGAGCGTTACATCGCATGACGGAAGGGACTG	2.18859	0.000398
A_87_P018357	PTPMT1	protein tyrosine phosphatase, mitochondrial 1	CR352799	423181	TTAACTGGTGCAAGGATGGAATGGATTTTCACTTCCAGGGTTTCTGCCTTTTCAGCTGCA	2.18859	0.000117
A_87_P013199	PENK	proenkephalin	CR405789	421131	TCTGGTTTAGTCAAGTTTCAGTCTGTGCTGTAGTTTCCATGCTAAAACGATTTTGATTAC	2.1901	0.00876
A_87_P036240	MFSD1	major facilitator superfamily domain containing 1	NM_001031321	425017	CTTAATGCATAGCACTGTTTTAAGCTAAACTTGTTCAGAGCTTTGTCCGGTCGTGTTTCC	2.19162	0.000181
A_87_P037386	WFDC1	WAP four-disulfide core domain 1	NM_204554	395238	CTATCCATGCATCCCATGCTTGATGAGTGCAGGTTCTGCCACTTTGGTGCTCAATAAAAA	2.19162	0.004622
A_87_P012892	RD3	retinal degeneration 3	CR406281	421378	TCTATGTGTATATTTTTTCCAGTAGTGGTTTTACTTGTCCTGAAGAGCAAGTTGACCTTT	2.19314	0.000289
A_87_P004155	CHSY1	chondroitin sulfate synthase 1	ENSGALT00000011591	415521	AGATGTTCATCGTTTTTTGGTGACAGTCCCAAGGATGTAGGTACTTGGATGGATTCAGTG	2.19466	0.001263
A_87_P018696	RBPJL	recombination signal binding protein for immunoglobulin kappa J region-like	ENSGALT00000006299	419185	TGCAGGGAGAGCATTTCCATGCTCACCTCAAGGTCTGGTTCGGTGACGTGGAAGCAGAGA	2.19619	0.001338
A_87_P036549	RNF11	ring finger protein 11	NM_001006540	424631	TTACACTTGGATGCCTACTTGAACTTGATCAAGGTAAAAGTGGGCCAGATGCACAATAAA	2.19619	0.001399
A_87_P012134	ENKUR	enkurin, TRPC channel interacting protein	ENSGALT00000012450	420498	ATTGAGAAGCACAAAGTTATCTACATTGCAAATGAGTAAGGACTGTTTTTCAGACATTGC	2.19923	0.00429
A_87_P023519	RBM9	RNA binding motif protein 9	ENSGALT00000020480	418055	GTAGAGGAACTCTATAGCAAGACGAGGAGGAAAAACAAAAACAAAAGAGAATACTTTTTT	2.20534	0.000852
A_87_P032923	SYNJ1	synaptojanin 1	XM_416706	418498	TTGGCACCTAAGGTGTCGCCAACGCAAGATTTTACAGAAAGATAGATCTTCAAAAAATAT	2.2084	0.000883
A_87_P036131	ACTR10	actin-related protein 10 homolog (S. cerevisiae)	NM_001006492	423543	ATGAAGAGGGCTTTTTCTACTGAGAAATGAGCTCCTAAATGCTACACGAGGATTCTCCTC	2.20993	3.5e-05
A_87_P013510	SLC16A12	solute carrier family 16, member 12 (monocarboxylic acid transporter 12)	ENSGALT00000010362	423791	GGTCACATGAGTGTTTATGCTACTGTTCATGGAAGGAATATGACTTTTTACTGATGCCAG	2.20993	0.000481
A_87_P036015	STUB1	STIP1 homology and U-box containing protein 1	NM_001031406	426918	AACCTCGCCATGAAGGAGGTGATCGACGCCTTCATCTCTGAGAACGGCTGGGTGGAAGAT	2.20993	0.000642
A_87_P035000	USP32	ubiquitin specific peptidase 32	ENSGALT00000008580	417646	AAGAAAACTGCACTGACCAGGAACAGAAAATCGCTTCTGATCGAAGTGATACTCTTACGA	2.21146	0.002152
CUST_3_PI415900419	ANXA5	annexin A5	NM_001031538.1	428767	CTGGGAATTTCAGTGCCTTCTGAGTGTATGCAAAGTCTCTCATGGAGTAGAGTAGTATCG	2.21453	0.005532
A_87_P013180	MMAA	methylmalonic aciduria (cobalamin deficiency) cblA type	ENSGALT00000016214	422464	CTGGCAGCCGATCTGCTGCTGAAAGCATTCAAGGATGGTCTCTGATCATTATATTCTACT	2.21453	1.7e-05
A_87_P037471	CLSTN1	calsyntenin 1	NM_001197050	395372	GGATGACTCTACCCTCAGTTATTGATTTTAGCTGTTCCCTTTGTCTTTGTTTCTGCTCTA	2.22376	0.001643
CUST_1_PI415900400	LAMC1	laminin, gamma 1 (formerly LAMB2)	NM_001012924.1	424442	CTGGGGCGGTGAACAAAATGCAACACTTGCAGTTTTTATGTATAAAACAGTATTTCTTAT	2.22376	0.004603
A_87_P035642	MTMR9	myotubularin related protein 9	NM_001031101	422033	TGGGAGCTGTGTGCTGTTGTTAGATGTGTGCTGAGCGTGTACAGAATCCCGGCTGCTGTG	2.2253	3.6e-05
A_87_P024411	MEI1	meiosis inhibitor 1	ENSGALT00000019447	417985	GGCAGTGTGACGATAGCCCTGCCACAGTGAAGACTGAAGTGACAAGATGGGGTACACGCA	2.22684	0.000247
A_87_P019367	LOC776291	similar to Chain B, Ring1b-Bmi1 E3 Catalytic Domain Structure	CO769692	776291	CCTGTAGGTTTTTTCTCCTGTAAGTTTCTTCCTCTCTGTAGAAGGATCTGCTTCATGATC	2.23303	0.00456
A_87_P010877	MLF1	myeloid leukemia factor 1	ENSGALT00000015722	425019	CTACTCTAATCTCTTGACTACTGAATGTTGTATAAGCCATTGGATCCTAGGCTAAGCTAT	2.23303	0.004744
A_87_P021774	PNPLA8	patatin-like phospholipase domain containing 8	NM_001130737	417785	CATCTGCTAAAAACCACCTTTTTCATATAAGCTACCTTTCTACAAGTTTTGGAGAGACTT	2.23457	0.00169
A_87_P010453	STMN2	stathmin-like 2	NM_205181.1	396095	GGCTGAAGCAGGAATGACTAGACAGGGTGCTTGTGCCAAGTACAGTATCATGAAAACTAA	2.23767	0.002296
CUST_13_PI415900425	ATP1B4	ATPase, (Na+)/K+ transporting, beta 4 polypeptide	NM_001044651.1	422365	GATACTTAATCTGCCATCACTGCTGATCTATATAAGTCTCTAAGAAGCCCTTTTTTGTAT	2.24078	6.9e-05
A_87_P022073	TPST1	tyrosylprotein sulfotransferase 1	BX935569	417546	TCTCCCCCATTACTTTCATGCTCTTTTCTTTCTGTTCAGGGTTTTGTTGTTGTGAGCGCA	2.24078	0.028137
A_87_P036897	C3H6orf120	chromosome 3 C6orf120 homolog	NM_001031065	421557	CAGCTTTGATGAATACGAGTTACAGTCTGTTACTTGTGGCCAAGACATTGTCCACGTACC	2.24233	0.002002
A_87_P035953	HSPC159	galectin-related protein	NM_001008456	421278	GCTCTGCTTTTACTCTTCTCCATGATTCATGATGACTGTGTCATTTTTCATTGTATAAAG	2.24233	0.000742
A_87_P022389	RETSAT	retinol saturase (all-trans-retinol 13,14-reductase)	BX934828	426549	ACAGCCAAAGCCTTCAGCACTGCCCTGGTGCTGGGAAGGGCGAGAAGGCGAGAAATAAAA	2.24233	0.009949
A_87_P036565	PKP4	plakophilin 4	NM_001006529	424328	TTGTGCTTGAGAAGAAATGGAATGGCCTCATTTGATGTCTTGGTTATGAAATCTGAAGGT	2.24389	0.001063
A_87_P022460	ZFP1	zinc finger protein 1 homolog (mouse)	BX934716	426408	GGAAAATCTCTCCCTCATTTTATTTATTAGCTTCAATTCCAGTTAGACTGTATTACCTCG	2.24389	1.4e-05
A_87_P014323	LRP5	low density lipoprotein receptor-related protein 5	CR390177	423114	ACTGATGTTAGTTTGAAGGTATTACTGACATGTGAATTCCCTGAATATAAAGCCACAGAG	2.24544	0.010488
A_87_P041042	TMEM63B	transmembrane protein 63B	ENSGALT00000016725	421442	TGCTGAACGGAGAAACGTCAAGCGACACCAGGCCTACGAGTTCCAGTTTGGGGCTGCTTA	2.24544	0.006253
A_87_P037865	HDAC4	histone deacetylase 4	NM_204313	374207	GATGGTCCTTTGTTTTACTTGATGGAGTTGGAATATTTTTCTCACTCTTGTTTTTGCTTG	2.247	7.6e-05
A_87_P010259	SPATA5	spermatogenesis associated 5	ENSGALT00000019309	422665	TACGTGGAATGTCCAACGTTAACTCAAATGTGAAATCGTCATAATAAATGCCCATGCGGA	2.247	0.000143
A_87_P036406	HIGD1C	HIG1 hypoxia inducible domain family member 1C	NM_001030957	768335	TCGTTAATGAAGACACGGGCTCCCTATTTTTACCATGGGGCTTTCAGACCTTGGATTACT	2.25012	8.2e-05
A_87_P008993	LOC395325	apoptosis associated protein	U93865	395325	ATTTGATTGTCTTTTCTATTTGCAGGTAAAGAACCAAATATTTGGGCTGCAAAGGTGTGT	2.25168	0.009491
A_87_P022611	C2H8ORF76	chromosome 2 open reading frame, human C8orf76	ENSGALT00000026420	420348	AACAAACCTAAATCAGTCCGAAGAGGTTAGCGATGGTAGTTTCAAAATGGCAGCTGGAGG	2.2548	0.000543
A_87_P015784	IL15RA	interleukin 15 receptor, alpha	ENSGALT00000013244	416686	CTTGCTACAGAACAGATGGTTTTGCACTGATGTTTTATATATAAAGGGTATATATTATAA	2.2548	2.1e-05
A_87_P025075	MARCH4	membrane associated ring-CH-type finger 4	ENSGALT00000018715	424221	AAGCAGGTGGAGGGAGAGCTGCACACTCATGTTTAAAAGGGTAATGTTTTCCAGCCAGTT	2.25793	0.000269
A_87_P003176	CPEB4	cytoplasmic polyadenylation element binding protein 4	XM_414678	416363	GAAAAACCATTTTGTTGGTGGTGTTCCTCGGCCTTTACGAGCAGTGGAACTTGCAATGAT	2.25949	0.000119
A_87_P031875	SIDT2	SID1 transmembrane family member 2	HAEK01029357.1	770233	TGCCCGGCCCTAATCCTGCACTGGGACTGCGCCCATCCGTGGTGATAAGTGACACTGGAA	2.25949	0.000748
A_87_P024579	WFS1	Wolfram syndrome 1 (wolframin)	BX929809	422857	AACTATCATCTGAGACTGACTTGGAGAGAGCTGTGAGAAAAGCTGCCTTAGTCATGTATT	2.25949	0.000783
A_87_P017506	FAM73B	family with sequence similarity 73, member B	ENSGALT00000007150	427765	GTGCAGAAAGCCTCTATGTTCAAGGCATGGAGCTGTTTGAGGAGGCCCTGCAGAAGTGGG	2.26106	0.000309
A_87_P022703	SQSTM1	sequestosome 1	ENSGALT00000009500	770805	CTGCGAGGGTAAAGGCATCCACAAGGAGCACAACATGGTGATGTTTCAGAGCCCGCTGCT	2.26106	0.004427
A_87_P008773	CRTAP	cartilage associated protein	NM_205100	395992	AAATTTGGAAGAACTTCTGTCATATCGTGAACCAGGGATGATGTAACAGTTCTTCTACAC	2.26263	0.018482
A_87_P038184	PGA5	pepsinogen 5, group I (pepsinogen A)	NM_204878	395691	TGGATCCTCGGCGACGTCTTCATCCGCGAGTACTATGTGATCTTCGACAGGGCCAACAAC	2.26263	0.003467
A_87_P034359	RIMKLB	ribosomal modification protein rimK-like family member B	XM_416481	418255	GGATCGTCAGTTGCCCTAATGTGAGCTTCTGTACAAGTCTCAAATTGGTGCCATCTTGAT	2.26577	0.002425
A_87_P036696	ARL14EP	ADP ribosylation factor like GTPase 14 effector protein	NM_001031066	421605	GCATGGATTTACTCTACCTTGTTGCTGTTAGATCCACTTAGAAAATAAACGGTCTTTCTT	2.26734	0.00011
A_87_P036712	MIER1	mesoderm induction early response 1 homolog (Xenopus laevis)	NM_001031292	424702	TTTTCTTAGCTTGTACAGTTGGTAAACTTTTATGAGAGAATTGATATCCTGAGTCCGATG	2.26734	2.1e-05
A_87_P036778	PLEKHA3	pleckstrin homology domain containing, family A (phosphoinositide binding specific) member 3	NM_001031251	424128	CAGTTCTGCCAGTTCTCATGTACCTGTCATTTGCATATCAGCCACACACATGCTTGTACT	2.26891	0.000197
A_87_P012033	TRIM35	tripartite motif-containing 35	ENSGALT00000026786	771180	GCACAAACACAGCCTCATTGAGAGCAAGATGAAGCAGCTGGCAGAGAACAGCCAGGCGGT	2.27048	0.002364
A_87_P036090	IKBKB	inhibitor of kappa light polypeptide gene enhancer in B-cells, kinase beta	NM_001031397	426792	TGTTTACTCAGAAAGCATACAGCTGATAGCAAGGTGGAATGACCGCTGTAGTTGCAGACA	2.27206	0.000208
A_87_P035572	YOD1	YOD1 OTU deubiquinating enzyme 1 homolog (S. cerevisiae)	NM_001031499	428266	TGAGGGAGATGCCTCGGTGTCACCGCTTGGATGTTTTGTTTAGTTGCCTGGAAAATAAAA	2.27206	7.6e-05
A_87_P011008	KIAA0090	KIAA0090	NM_001012838	419470	ATCTATCTGATCGATGGAGTCACAGGCAGGATCATCCACTCATCAGTACAGAAGAAAGCA	2.27363	0.000499
A_87_P021585	TPK1	thiamin pyrophosphokinase 1	BX950550	420780	CTGCAAAACTTCACTGAATTGAGGCAGTAAAACTGATAACAGGGGAATAAGTACGCACCG	2.27679	0.000338
A_87_P025719	PCDHAC2	protocadherin alpha subfamily C, 2	ENSGALT00000041293	416131	AACCTTGAGAAGTCATTGTGTGGGAATACTGAGTCTTATACATGACGTATTGTACACACT	2.27995	0.002121
A_87_P022790	GPC5	glypican 5	BX933974	418795	TAGGCTTTTTCCTTTAGCTGAATTACAGTGCTGGGTGGAAAGCAATGGATGTGTGAAATG	2.28311	0.003119
A_87_P027411	NELF	nasal embryonic LHRH factor	ENSGALT00000014129	417260	ATTACCCATGCACTACAATGAAGAAGTGACCAGAGCACAGAGGAAGGAGGGTTTTGTACT	2.28311	0.009211
A_87_P020797	KLC4	kinesin light chain 4	ENSGALT00000031983	769965	TGGTCCTGGATTGCCCACCAGCATAGCAATGCAGTAACAGCTGCCCAGCAAGGAGGCTAT	2.28628	0.000186
A_87_P021957	MECR	mitochondrial trans-2-enoyl-CoA reductase	ENSGALT00000002174	419601	ACAACTTCTGACTGTGGAACGCGCAGGGAAACCTCTTGGAAACCAATGTCTGATATATCT	2.28786	0.000931
A_87_P014914	NUDT9	nudix (nucleoside diphosphate linked moiety X)-type motif 9	ENSGALT00000017784	422587	TCACAAGTCTGTGGTTTGTAGGATGATTACCTGAATAGTTAGTAAGATGAATTAAAGAGC	2.28786	6.8e-05
A_87_P034995	CABC1	chaperone, ABC1 activity of bc1 complex homolog (S. pombe)	NM_001199413	416745	AAGTTGCAAAGAAGAGCCTTCGACCTGAAGAACGTAGTGGAAAGAAAGCGGTGATGGATT	2.29104	0.000201
A_87_P036004	DNAL4	dynein, axonemal, light chain 4	NM_001006242	418019	GGCGTGTGAGAAATATGCCACGAACAATGAGAGTGCTGCCAAGATGATCAAAGAGATGAT	2.29104	0.000375
A_87_P023169	FBXO25	F-box protein 25	ENSGALT00000026390	421906	TCAAACTTTTGCAGCTAATTGCAAAATCCCAGTTAACGTCACTGAGTGGTGCAGCACAGA	2.29104	0.000412
A_87_P030039	PLPP6	phospholipid phosphatase 6	ENSGALT00000004793	424383	AGGAGGCATACACCCTGTTCTCTAAGCGCACATGGACAGGGGGTGCTGCGACTCATGTAT	2.29262	6.2e-05
A_87_P016756	RIC8A	resistance to inhibitors of cholinesterase 8 homolog A (C. elegans)	CR386013	422987	TGCTTACATGTACGGGTAGCAAGAGACTTGTGTCTGGACCTTTTTCTTTAGGGCTGAGAA	2.29421	0.000721
A_87_P025967	LRP2	low density lipoprotein-related protein 2	XM_422014	424168	TGACTATTTATTTCCAGAGGTGGACATGAATAGAAAGGGAAACAATTTCTACTAATGCAG	2.2958	0.009168
A_87_P036604	PHC1	polyhomeotic homolog 1 (Drosophila)	NM_001006249	418252	AGGTGTCATCAGTGTGATAGGGTATTTACAGATTTACAGATCCAAAGCAGTCTCCAGAAG	2.2958	5e-06
A_87_P009515	SCP2	sterol carrier protein-2	NM_001305200.1	396550	CCCTATTCCCAGTTCCAGAAGAAATACACATTAGATGAAGTTCTGCAGTCTCGCAAAGTT	2.2974	2e-05
A_87_P021302	LOC770392	cytosolic 5'-nucleotidase 1A-like	ENSGALT00000010667	770392	TGAAGCTGTTCCTCTCAGCTGACAGGACAGATGTCTGCAATGCCCTCCGAAGAGGGGTCT	2.29899	0.000233
A_87_P036684	NEIL1	nei endonuclease VIII-like 1 (E. coli)	NM_001080876	770068	AGGCTCGGACTGTGCTGGAAGCCCTCAAACATCGGGAGCAGAATTCTTCCCTGACACTGA	2.30218	0.008497
A_87_P021176	SF3B4	splicing factor 3b, subunit 4, 49kDa	CD763250	426042	GTGCTCTGTCCTTTGGATATATGAGGATCTTTAGTATGTGCCGTGTGTCAGCGTTATTCG	2.30537	0.000276
A_87_P012337	MAFF	v-maf musculoaponeurotic fibrosarcoma oncogene homolog F (avian)	NM_204757	395519	CCAGGATGTTGGTACAGAGCCGTACTTTATATTTTATATATGCAAATCACATTTTATCTT	2.31017	0.012905
A_87_P005204	MIPOL1	mirror-image polydactyly 1	ENSGALT00000016459	423331	CTTAGGTTAGCCAACCGAAGAGAGAGATGAAGCATTTCTACGAGTACGGCGTATAGAAGA	2.31177	0.001838
A_87_P034153	TMBIM1	transmembrane BAX inhibitor motif containing 1	TC425328		TTTAAACACAAGCTTGGCCTTGCCCCTGGGGTACAAGCTGGGGCTTTGGCAGCCTCCAAA	2.31819	0.000777
A_87_P026974	STON1	stonin 1	XM_015278012.2	100534590	TCCTCCAGCTTCCTCCTCAAGGAGCTAAGAATACTTGCTTCTGACTGTGTTCCTTCTTTT	2.32141	0.023136
A_87_P035213	FZD6	frizzled homolog 6 (Drosophila)	AY283064	378788	TTCCTTCCGTTCTGTTTGTAAATGGGTAACTTCATACACGTGCTCAGTGCTTTGGTTATT	2.32302	0.004341
A_87_P024162	ALS2	amyotrophic lateral sclerosis 2 (juvenile)	ENSGALT00000013707	424085	AGCAAGCTTACTTTCCAGCAACAATGGACAGGAAGACAGTGGAATTTCTAGCCCTGGAAA	2.32463	0.000661
A_87_P009391	CYB5A	cytochrome b5 type A (microsomal)	NM_001001748	414798	GCACTTTTCTTGATGTTGCCTTCTTATTTGCTGCACTGAAGTAATAAAAAGGCAGCATTT	2.32463	0.000237
A_87_P022219	PIGW	phosphatidylinositol glycan anchor biosynthesis, class W	ENSGALT00000039163	417650	GTGCACTGGAATTTTTTCTTTACCTTAGCACTGGTGAGGATTGCGGCATCTCTGCTCTTA	2.32463	0.000538
A_87_P037156	TMEM34	transmembrane protein 34	NM_001008468	422469	ACTGTTCTCTTTGTGAAGAGGATCTTGTGCATAACTACTAGAAGTGCTTGTAATTTCTTT	2.32624	0.008718
A_87_P020318	WWC1	WW and C2 domain containing 1	ENSGALT00000002824	416167	ACAAAACAGATGCCACCAGTCGCATACAGGCTTTGAGATCACTGTCTGGTACTCCAAAAT	2.32624	0.00011
A_87_P018991	TMEM67	transmembrane protein 67	ENSGALT00000025689	420224	TTGTGTCCAGGAGCAGAGCATCTCAGACCTACAGATTAACTGCAGTGCACTTTTCAGTAA	2.32947	0.010813
A_87_P017220	GNPNAT1	glucosamine-phosphate N-acetyltransferase 1	CR385282	423588	GGGGGTTCTATTTAATGTCCCTGATGGTACTCCACTCGATATAGTGTTCCCTTGGTAATG	2.33108	6.1e-05
A_87_P027699	PNPLA7	patatin-like phospholipase domain containing 7	NM_001130742	427774	TTCCTGTCTATTTCCAAGTCCCACTTCTACGAGATAATGCGAAGAGCAGCCAAGTGTTGT	2.3327	0.000209
A_87_P026617	DDHD1	DDHD domain containing 1	ENSGALT00000020311	423592	GGTTTAAGTGCATGTTTGGGTTCTTTCCTGTTTCTAAGGAGCAAAAATGATTTGTATGGC	2.34404	1.1e-05
A_87_P018159	DET1	de-etiolated homolog 1 (Arabidopsis)	CR353108	415497	AAGGATTCTTTCTGAACACATAGGGTTAGCTGGTGAGGATCACCTGGTTTGTCCTGTGAA	2.34404	5.9e-05
CUST_7_PI415900415	PLEKHB2	pleckstrin homology domain containing, family B (evectins) member 2	NM_001031302.1	424758	CCCTTCTAGATGATTCTTGTTTTTGCATACTACCATAAAAGCTGCTTTTCCTATACATCC	2.34404	0.00029
A_87_P017708	RNF169	ring finger protein 169	CR353817	419055	TCATTTCGGTGGTAAGACATTCGAGGTCCAGTTCAAAGAGAAGCCAGAGTCCTTTCAGAT	2.34567	8e-06
A_87_P022889	C21H1orf50	chromosome 21 C1orf50 homolog	ENSGALT00000007659	419506	CAGTGCCTGAGCGTTGCCAAAGGCAGGGCAAGGAAAGAGACCAAGGAATGATAATGCTGA	2.3473	0.000979
A_87_P008990	TUBB2B	tubulin, beta 2B	NM_001004400	420883	TTAATTTGGTGCTCTCCGCTGTTGCTTTTGTCAGCAGTTTTGTATCCTCGACTGTCCGAT	2.34892	0.003739
A_87_P037844	C1H21ORF91	chromosome 1 open reading frame, human C21orf91	NM_204737	395489	CATCTCAAACTGCTCGCAAAGTCTGTTAGAACAAAGCGAACCCACTGATTTCAGACTTGG	2.35708	0.008305
A_87_P023560	FAM54B	family with sequence similarity 54, member B	ENSGALT00000001474	419586	TTTATTAGGAATTTTCTGCACTGGACACTTAAGAAAGACCCTATGGATTTGCCATGTTTT	2.36035	4.9e-05
A_87_P036808	ITFG1	integrin alpha FG-GAP repeat containing 1	NM_001005840	415742	AGAGAGAAGCGACAGGAGGCTCATCGGTTCCATTTTGATGCTATGTGACATGCCTTAATA	2.3669	0.000508
A_87_P024295	SLC35A1	solute carrier family 35 (CMP-sialic acid transporter), member A1	NM_204513	395184	ATTGTTCTTTCTACTGTGGCCTCAGTCGTCCTCTTTGGTCTCCAGATAACGGTTACCTTT	2.36854	7e-06
A_87_P019091	TPPP2	tubulin polymerization-promoting protein family member 2	ENSGALT00000024550	427270	TAGGACTGAAGCTACTTAGGGAAGCAAGGATCTTCTTCCTCTAATACATAGGAGAAGAGG	2.37183	0.002599
CUST_20_PI415900400	FZD1	frizzled homolog 1 (Drosophila)	NM_001030337.1	374062	GGCTGGGGGAGAGAGATGTAAATAGCCTCTGTAAGATTTTTGTAAGTATATTTGTATTTA	2.37512	0.001994
A_87_P011570	MAP1A	microtubule-associated protein 1A	XM_015292137.2	415588	CATTTCCATGTGAAACACTCTGTAACTAAACTACTGTCAAGAGAGGAGCCCAACACATTA	2.37841	0.003474
A_87_P023809	TOM1L2	target of myb1-like 2 (chicken)	ENSGALT00000007838	416509	TCCAACAAACCCTTCCAGCAGGAAAAAGCAGGAGCGCTCGGAGGATGCCCTGTTTGCACT	2.38006	0.000266
A_87_P036462	PEX11G	peroxisomal biogenesis factor 11 gamma	NM_001006340	420131	GAAATAACTGGTCAAAGCAATGCATGAGTGAGTTTTACAATCATGTTTTTAAACAGTGCC	2.38337	0.001061
A_87_P009202	GLUL	glutamate-ammonia ligase (glutamine synthetase)	NM_205493	396489	GGCACTGTCACATTTCTAGGCTCCTTCTTGGCATCGAGCGTGTGGTGTAGGAGCACCTAG	2.38502	0.00478
A_87_P008165	AMFR	autocrine motility factor receptor	XM_414064	415697	TATTTCAGTGCAACTCTTCAGGAAGCCTTACCTTGCGATGCTGTTAGTAAATGCCAGGAA	2.38998	0.000336
A_87_P023533	LRRC8C	leucine rich repeat containing 8 family, member C	ENSGALT00000009961	424515	TAAGACACAGTCTTTAAAATCAATCCCTGAGAAATTGGTTGTGGATAAGGGAACACATGG	2.38998	0.000179
A_87_P014300	SLITRK2	SLIT and NTRK-like family, member 2	CR390208	100857927	CCCTTTAAGTTATTTCTCTCTCTCCTTTTGACCTTTCTGTAGGAACTGTCACTGCAAATA	2.39662	0.000658
A_87_P036555	SUB1	SUB1 homolog (S. cerevisiae)	NM_001008479	427425	AAATGTCATATTGTTAACCATGTAGAATGTTTTGTTTTGTTCTGGTGGTCTCTACTGCAG	2.39662	7.7e-05
A_87_P022056	SNX1	sorting nexin 1	ENSGALT00000034726	427480	GGAAGCTGCATGCTGTTGTAGAAACGCTAGTGAACCACAGGAAAGAGCTAGCATTGAATA	2.39994	0.002004
CUST_411_PI415269069	CTSD	cathepsin D	NM_205177	396090	AGGAGCTGTAGAGAAGTTGTAGAGAAAGATTATCAGGATTAGAAACCCACTCAGTGGGGA	2.40327	0.00724
A_87_P016566	FAM20B	family with sequence similarity 20, member B	NM_001031268	424427	ACAGAGTGCAATCACAACTTTCTACTTGTATCCCCCAGGGTTGGGTTCTGCATAAAGGAA	2.40327	5.9e-05
A_87_P012831	DNAJC5	DnaJ heat shock protein family (Hsp40) member C5	NM_001278008.2	419256	CCAGAGGTGTGTGGAGGCAGCTACCACTTGTCTTAGAATAGGCAAACCAGGTGCCAGGGA	2.40494	0.000262
A_87_P022710	MAPK8	mitogen-activated protein kinase 8	ENSGALT00000009862	423778	GGGTGCATTATGGGCGAAATGGTTTGCCACAAAATCCTCTTTCCAGGAAGGGACTATATT	2.40994	0.001695
A_87_P017975	SGCE	sarcoglycan, epsilon	ENSGALT00000015740	420567	GCCAGAGAGTACAATCACTTCCACGTAATAATGTACTGTATCTTTTTGTACTTTGGACAT	2.41162	0.000819
A_87_P036636	NDEL1	nudE nuclear distribution gene E homolog (A. nidulans)-like 1	NM_001030696	417317	GACAGTGTACCATACCACCGTGGTCACACAGCGTAATGTGGCTTAAAGACAAAAAACCAA	2.41329	5.4e-05
A_87_P004446	HYAL2	hyaluronoglucosaminidase 2	XM_414258	415908	TGCACCCTTTTTTGTAGTGGTGTAGCAGACCTGTTGGAGACAGCCCTAAATCGCCTGCTG	2.41496	7.7e-05
A_87_P007516	NPHP4	nephronophthisis 4	XR_027029	419377	CCGATGTCAAACATTGCACAAACGAATCGTTTGGAGTTGGTAATGCTTTGTTACTCTTTT	2.42167	0.001488
A_87_P012895	LRRC8A	leucine rich repeat containing 8 family, member A	ENSGALT00000007279	417201	GGAGATTCCTCTTTGGATCTATAGCCTGAAGACACTAGAAGAGCTTCATCTGACAGGGAA	2.42335	0.003938
CUST_398_PI415269069	KRT7	keratin 7	NM_204932.1	395772	AACTCACAAATTCACTCATTCTGTCTTCTAAACAGAAGCCCAAAGCCTAAAGGGTATGGA	2.42335	0.005334
A_87_P035775	TP53INP1	tumor protein p53 inducible nuclear protein 1	NM_001030946	420232	GTAGCATTGCTTAACCGGTGTGTATTTACTGAAGTGATCTTCTGTATTTTGTTTTCATGG	2.42671	0.000527
A_87_P016931	GLT8D1	glycosyltransferase 8 domain containing 1	CR385773	415898	TTGAAGGGTTGTTCAAGTGTTATTTGACTATGCACAGTGGTTTGAACTGTTACTGCTCAC	2.42839	1.4e-05
A_87_P025863	PCF11	PCF11 cleavage and polyadenylation factor subunit	BU467335	419021	TTAGTGGTAAAACTTGGAGTTGGTCTGCTTTACGAATTTAATAAATGGTCTGAAATGGTG	2.43176	0.000199
A_87_P010300	TAX1BP1	Tax1 (human T-cell leukemia virus type I) binding protein 1	NM_204738	395490	CCATGATAAGTCTTGGCTGTGAGCTGCTATTTGGGTTATCTTCTCTCTACCTAACATTAT	2.43344	0.002101
A_87_P033767	C5H11orf49	chromosome 5 C11orf49 homolog	ENSGALT00000013436	423188	TGGCTGCTATTTATCAAGATCTACTGGCTGGTAAGAATCCAAATACTGTGATCGTGCCAA	2.43851	0.000145
A_87_P014679	KIF1B	kinesin family member 1B	ENSGALT00000004300	419449	AATCGAGTAACTGGGATCTATGAACTGAGTTTATGCAAAATGGCAGACACAGGGAGTCCC	2.4402	0.008829
CUST_459_PI415269071	RIOK3	RIO kinase 3 (yeast)	XM_419160.2	421074	GGAAGTGATTTGGTTTTGTTTTTATTAATTGGAGGAGTGGTGGCAAAGTAAAAACTGAAG	2.4402	0.001994
A_87_P035957	ACBD5	acyl-Coenzyme A binding domain containing 5	NM_001006356	420488	CCAAAGGTACCTAACTGTTAACTTCCCACTGAAATAAGTGTAGGCATGTGTTATCTGTGT	2.44189	0.00017
A_87_P024449	GUCD1	guanylyl cyclase domain containing 1	ENSGALT00000010666	416948	TGACTACCAGGGCCATTTCATTGTGTTATGTGGCTACAACACAGCCTCAGGGAGTATTTA	2.44359	0.002218
A_87_P034915	WASF1	WAS protein family, member 1	ENSGALT00000024308	421761	GGTCTGAAGTTTTATACCAATCCTTCATACTTCTTTGACCTGTGGAAGGAAAAGATGTTA	2.44528	0.001039
A_87_P036796	CHMP6	chromatin modifying protein 6	NM_001031529	428673	CTGTACCAAACAGATTGTACCGTGGCTCCTTGGGAGGAAGCGCCAGGAGTGGTTGTGTGA	2.44698	0.001201
A_87_P021708	IQCK	IQ motif containing K	BX950289	426993	CACGTTAAAGTCTTCAGAACAAAGACTGTCTTTGAACTTGTCTATATGCCACCTTGCGTC	2.45207	0.001128
CUST_490_PI415269071	PPM1A	protein phosphatase 1A (formerly 2C), magnesium-dependent, alpha isoform	XM_421422.2	423525	CATATGAACCTCGAGATTAGAATGCCTCGATTCTCTGCACCTCTTTTCATTAACCCTTAC	2.45377	1.1e-05
A_87_P012326	RABGAP1	RAB GTPase activating protein 1	ENSGALT00000001858	417106	CAGCAAATAAAGCTGAAATTGAGAAAATACGGCAAAAAGTGGATGACTGTGAACACTGTC	2.45377	0.010408
A_87_P036198	USP6NL	USP6 N-terminal like	NM_001030840	419104	AACAATAAGAAGGACAGAGAGGAGACCGTCTCCTGTAGAAAGATCAGAAAATGCACCAAA	2.45377	0.000478
A_87_P009377	P4HA1	prolyl 4-hydroxylase, alpha polypeptide I	NM_001198735	423704	CCAGATTCTGCCTAAACAGTCTGATTTTCTGGATGATGATGGTTGTTACTGATTTAGGGG	2.45547	0.00203
A_87_P029794	GPR21	G protein-coupled receptor 21	XM_001234531	772385	TCCAGATTTGCAAAAAGGTTTCTGAGAAATGCTGCTGACATAGAAAAACCAGGAGCACAT	2.45717	0.00098
A_87_P022025	RAPH1	Ras association (RalGDS/AF-6) and pleckstrin homology domains 1	ENSGALT00000014120	424107	CTTCCAGCATGGACTCTTTGGATATTGATAAGGTGACAAGACCTCAGGAACTGGACTTGA	2.45717	0.00057
A_87_P021619	TMEM35	transmembrane protein 35	ENSGALT00000008080	422194	GTGAAGGTATCTTAGTGGAGCGAGTGTGAGGAATACGGACCCTCGAGGCAGCTCTCTCCA	2.45717	0.004631
A_87_P022258	GJD4	gap junction protein delta 4	BX935119	420465	TAGCTGTGTTTGTTTCTTTTATCATGTGTGCTTACTGTATGTTTTGTCATTTCCAGGACA	2.46229	0.0038
A_87_P017796	PICK1	protein interacting with PRKCA 1	ENSGALT00000030592	418030	GATGCCTGAATGTGCCAGTATGGCATGGAGGAAATGACTTTGCAGACTGTTATAAAAACA	2.46741	9.1e-05
A_87_P036322	ISCA1	iron-sulfur cluster assembly 1 homolog (S. cerevisiae)	ENSGALT00000020582	427463	GGCACATGGTTTTGTCAGTTGATACAATTTTGTGCAATACTGTATGTAGAGTTCTGAGTT	2.46913	1.2e-05
CUST_231_PI415269069	CLEC3B	C-type lectin domain family 3, member B	NM_204666.1	395386	ACACAGTGCATACTTCCCAGGCTGTCATTATTGCCAAACTTTCTGCTGTTCAGATGAATA	2.47084	0.00038
A_87_P011469	RFT1	RFT1 homolog (S. cerevisiae)	NM_001142872	770487	CCCATTTCCCATCAGTTTGGGAACTCTTCTGAAGCTGTTCTGAAGTTTGTCTCAATAAAC	2.47255	0.000699
A_87_P024347	TTLL11	tubulin tyrosine ligase-like family, member 11	ENSGALT00000002114	417115	CCTGATGAAAAACTTGAAGCCCATGTTGCTGGAAGTAAATGCAAACCCCAGCATGAGAAT	2.47598	0.000128
A_87_P024017	SEPTIN11	septin 11	ENSGALT00000018712	422635	TTTTTTCTTTCTTGCTGCATGTCTGTATTTGCTTTTTCCCATTACCAGACTGGAAACTGG	2.48113	0.000832
A_87_P017092	SEC61A2	Sec61 alpha 2 subunit (S. cerevisiae)	CR385528	426369	GGGGGGAACGTGAAGTTCCTGCTGAAAATTTATTTATGTTGTTGCACTTTACAGTGGCAA	2.48285	0.0001
A_87_P014961	STPG3	sperm-tail PG-rich repeat containing 3	ENSGALT00000014304	417263	ACCGGCCCCTTTACAACGTTCTGAGATGGACTACAGAATTCCACCCCTAACCACAGGGCT	2.48285	0.014698
A_87_P011471	LOC422513	hect domain and RLD 4-like	CR523649	422513	TGTCAGGAAAACACATCACAAAATGTGATTGAAACTACTGCAGAAGGAAGGGAAAATATC	2.48458	0.00361
A_87_P018789	CMTM4	CKLF-like MARVEL transmembrane domain containing 4	CR338861	415794	TCTTTCCTTTTCTAAGAGCAACCTCTGAATATACATGTTCTGCCACTGTTTCTTCATCTG	2.48802	0.000197
A_87_P021838	NDFIP1	Nedd4 family interacting protein 1	BX936015	416342	CGAGGGGATGATCCCAAAAGTTAAGTCATCAAAAGATGGCATTGCTGTGGTTACACACCT	2.50359	5.7e-05
A_87_P023331	LOC418168	aldo-keto reductase	BX932824	418168	TTTAGACAGGACTAGATTATCACTCAAGTATCTTCTCAACAGACATCCATCAATAGCCTC	2.50707	0.01847
A_87_P002804	PLEKHA5	pleckstrin homology domain containing, family A member 5	ENSGALT00000021439	418183	TGTACACTCAACAACCTTCAGATGTTCTCCTGATACCAGCTTGCTGTATGATTTCTGTGC	2.50707	0.000332
A_87_P009156	VIP	vasoactive intestinal peptide	NM_205366	396323	ACTGAAAGCTGTACATATGGATGCCAGTTAAACAAATGAGAAGTCTGTAAGTCCATATGC	2.5088	0.006967
A_87_P011719	FAM63B	family with sequence similarity 63, member B	ENSGALT00000034462	771386	TTTTTTCCTTTGCAGCAGCCTAACTTATTCAAACAAACTAGTGTGATGGAGGATCACCGA	2.51228	2.2e-05
A_87_P019031	MFSD8	major facilitator superfamily domain containing 8	ENSGALT00000016578	422498	GGCTATCCAGTTTGTAATGTTATGTCCTACACTTTATACTCAAAAATTCTAGGCCCCAAA	2.51403	0.002075
A_87_P016006	STAM2	signal transducing adaptor molecule (SH3 domain and ITAM motif) 2	CR387165	424317	AGCACATCTGGTGTGTAATTTTTCTACCAAATGAGAGCTGTCAGACTGTAGGCTGTTGTT	2.51577	0.000151
A_87_P036068	ZBTB8B	zinc finger and BTB domain containing 8B	NM_001012290	419659	CTGCAAATGACGGACGTGGTCAACTTCTGCAAAACCTACATAAGGTCCTCGCTAGATATT	2.51577	0.000149
A_87_P022897	BTBD10	BTB (POZ) domain containing 10	NM_001199575	423029	CACGTTGACTTTCAGTGTGTGAAAAGCAAATCTATTACAAACCTAGCAGCAGCGGCAGCA	2.51926	0.00065
A_87_P036047	FBXO8	F-box protein 8	NM_001006446	422565	GTCTAAGCTGACAAAGTGGTGGATTTGTGTATTAGATCTGCTTGAAACTTTAATAAGTTC	2.52625	2.5e-05
A_87_P009476	PTPRS	protein tyrosine phosphatase, receptor type, S	NM_205407	396375	CCAGGTCGAGGAACAGACACCTACGGGATGATTCAAGTGACATTACTTGATACCATTGAA	2.52976	0.000173
A_87_P024269	AAMDC	adipogenesis associated, Mth938 domain containing	BX930513	425610	ACTCAGTGCATAACTTGACACTTTACGCCAGACATAGAAAAAGCTGTCTATGGGGAATGA	2.53151	5e-06
A_87_P019436	FBXO18	F-box protein, helicase, 18	NM_001080210	416687	AACCGTGAGGGACAATCTATCTTCATCAGAAGGAAAACGGTCTCGCAGACCTTTGAAAAC	2.53678	3.2e-05
A_87_P006876	LOC419584	discoidin, CUB and LCCL domain-containing protein 1-like	XM_417731	419584	GCTTTCCTCTGCCGCAGGAGGAGGAAGCCAGCCACCAAGCTGAACTGTGGGCTCCCAAAA	2.54559	2.7e-05
A_87_P013494	IFT140	intraflagellar transport 140 homolog (Chlamydomonas)	CR391385	416758	ACACACAATCTTCATGTTGATATGACTGTGAATGGAGTCTTCACTACTAAGGTCACGTTG	2.55089	0.000477
A_87_P020694	L3HYPDH	trans-L-3-hydroxyproline dehydratase	ENSGALT00000019600	423531	AAGGAAGCCAGGTTCGGGGACTACAACGCCGTTGTGGTGGAAGTCTCAGGAGAAGCCTTT	2.55266	7.7e-05
A_87_P009253	MAFB	v-maf musculoaponeurotic fibrosarcoma oncogene homolog B	NM_001030852	419173	ACAGGAAAAGAAAACAGAACATAAAGCAAAGTAACATTTCAGCAGGCTGGTTGTACGGTT	2.55266	0.006903
A_87_P009268	HSPA2	heat shock 70kDa protein 2	NM_001006685	423504	TTCTGGATGTTTGTCTCCTGTTTAAATAGTCTCTTTCTAAAGTAACCACTCGACTGTTGC	2.5562	6.5e-05
A_87_P015295	SLC40A1	solute carrier family 40 (iron-regulated transporter), member 1	NM_001012913	423984	TGAAGTGGCTTTTGCAACTGGAATGCCCAACTTGTTAAACGGGTCTACTACTCCTGCTTA	2.55797	8.8e-05
A_87_P008251	MACROD2	MACRO domain containing 2	ENSGALT00000031981	421259	AAGAAGCAAAGCCTAGTGAGGATAAAGACTCCCTGAATGATTCCAAAGGCACAAGGGAGA	2.56507	9.2e-05
A_87_P021441	LPPR4	lipid phosphate phosphatase-related protein type 4	BX950809	424476	GCTTTCTCATAGGAGGAGGAATTGCTCTCTATTTGGTAAATATAGCATAGATGTCATTAT	2.56685	0.179721
A_87_P034884	C28H19ORF44	chromosome 28 open reading frame, human C19orf44	BM426715	420145	GACCTTCACCGGCCAGCAGAAACAGGACGGCACGACATGATATGAGGTCTCAATCGCTGT	2.57219	6.1e-05
A_87_P022211	SLC13A3	solute carrier family 13 (sodium-dependent dicarboxylate transporter), member 3	ENSGALT00000007073	770495	TGGGCTAACATCCATGCAGAAAATGCCACATCACTCTTGCCAGCTGTAGAAAATGTCACT	2.57755	0.002456
A_87_P014341	WWOX	WW domain containing oxidoreductase	NM_001030574	415801	AATCAGGGGGTTAAGTGGTATTTCCATCCATGTCTCAGTTCAGTTTTAAGGAGTTTGTTG	2.57755	0.000595
CUST_279_PI415269071	DUSP3	dual specificity phosphatase 3	XM_015299465.2	425527	GGAACAGGAAGCGTTTCCTTTCTATTGAAATAAATCACACCTTGATTCTGTTGGACATGC	2.58112	3e-06
A_87_P009197	MSX2	msh homeobox 2	NM_204559	395245	TCGCGTTAGCAAAGCAAGGCATCCTGTATGCAACAGGCTGGGTGTCTTCTGAGAGCGCTC	2.58112	0.001151
A_87_P037206	OSTM1	osteopetrosis associated transmembrane protein 1	NM_001031077	421773	ACCTGTGTGTCTGACTTCTGTCATAACTCCTATGAAGTCTTATGTATTTGTCTTGCTTTG	2.58291	3e-06
A_87_P024670	PSEN2	presenilin 2 (Alzheimer disease 4)	NM_204302	374188	TGATCAGCGTCATCGTTGTAATGACCGTGTTCTTAGTTGTGCTTATAAATACCGCTGCTA	2.58291	0.000228
A_87_P035673	WDR40A	WD repeat domain 40A	NM_001031444	427396	GTCAGCACAAATCAATGCACTGGTTTGTCTTGGAATAAATCTTACCTGTGACTTCTGTCA	2.58291	8.5e-05
CUST_15_PI415900419	LOC431499	coiled-coil domain-containing protein 81	NM_001031606.1	431499	AGTGCATACTGACCAAGTGCATATTGTTCATCACACACAATAAAAGTTTTTGTTGTGCAC	2.5865	0.000451
A_87_P036908	TM9SF2L	transmembrane 9 superfamily member 2-like	NM_001039296	422249	TATTATCCCGCACCTTCTTTACGACTAGGTATCTTCTTACAAATGTACATGCATTTAGTG	2.5865	3.2e-05
A_87_P015838	ABTB1	ankyrin repeat and BTB (POZ) domain containing 1	NM_001030598	416026	TTCTTGCTCAGTGAAGTGTCAGTCTCATGAAAGTCTGCTACAGAAACAACCAACAGCTTA	2.58829	0.001225
A_87_P007306	LOC424917	mucin-4-like	ENSGALT00000012128	424917	TGTTGCAAAAGCACCAAAGTTCTTGTCGCGTTGCATTCCTTCAATAAAGTGTCAGAGGGC	2.59009	0.001496
A_87_P015783	PDK4	pyruvate dehydrogenase kinase, isozyme 4	NM_001199909	420570	TCAGCCTTTACTGAATTTTTATTTCTGGAAATAGAGCTGTAGTTGTAAGCCTTCTACTTG	2.59188	0.025847
A_87_P019002	AQR	aquarius intron-binding spliceosomal factor	XR_003075297.1	423296	TGCCCTAAGGAGTGTAATGCACCTTATGAGTCTGACTATGACACTTGAAAAGAGTGGATT	2.59728	0.000942
A_87_P007424	LAMP5	lysosomal associated membrane protein family member 5	XM_415029	416732	CGTTACTATGCAGATTATTCAGGTATAGTCTAACGTAACAAAAAGTATGTAAGGAAACCC	2.59728	0.011514
A_87_P023365	PHOSPHO2	phosphatase, orphan 2	BX932772	424160	GTGATAGAAGGAAACCGGTGTGTCTTATTTTCTTCCTGGGTGAGAAATGCCGAATGCACA	2.59908	0.003955
A_87_P009536	PLAU	plasminogen activator, urokinase	NM_205443	396424	TTACCATTCACCTGATATGATATGGACACTTTTGCCCCTCAAGACTTCTGCTGATTTTAT	2.60088	0.000189
A_87_P014928	VPS39	vacuolar protein sorting 39 homolog (S. cerevisiae)	NM_001031194	423230	TTTCTTTGTTGGTTCATACCATGTGGCTTGGATTCACTTAACCATACAGCAGGTTTGTCT	2.60088	0.001465
A_87_P023374	TSGA14	testis specific, 14	NM_001199393	416684	AATATAAAAATGCCCATGGAAAGATTATAATTCTGTACGACGACGACGAGCGGCTCGCCA	2.60449	6e-06
A_87_P009669	SLC27A1	solute carrier family 27 (fatty acid transporter), member 1	NM_001039602	426008	GCTTTTAACAGAGCAGTCTTTAATTGCGTTTAGGTCACGTCTTACCTTAACGACGCCTGG	2.60629	2.8e-05
A_87_P022140	SLC31A2	solute carrier family 31 (copper transporters), member 2	BX935452	425778	TTATTATAAGCATATATATATTTTAAAACATTTGTATAACATTCTTAATAAAATATCTGG	2.60629	0.000161
A_87_P009316	PTK7	PTK7 protein tyrosine kinase 7	NM_001031035	421257	AGGGTACCGCAGCCAAGAATGGTTGGGTTTTTGTTGGGTTTATATGTGCTGCTCTCAATA	2.61172	4.8e-05
A_87_P035241	SS2	somatostatin II	NM_204455	395106	AAGGCGCCCTGTAAAAACTTCTTCTGGAAAACCTTCACCTCCTGCTAGTGCCACCCTGTC	2.61897	0.000115
CUST_184_PI415269071	HSF3	Heat shock factor protein 3	NM_001305041.1	422169	GCGTAATGTTTTCCATATGGTTTTATTCTTTCTGAGATGTTTCAAGAAGTGTCTTCTGGT	2.62079	0.000219
A_87_P016340	KIAA0355	KIAA0355	ENSGALT00000007938	415782	GATGCACTCAACGTATTTTGCCGTACGAGCACTTTCCTTACAGACCTTTTCAGCAGTGTA	2.64085	7.1e-05
A_87_P016070	RAB33B	RAB33B, member RAS oncogene family	NM_001008466	422441	CCCAGACTATTATCACTTGTTTTCAGTACTTGTTCTAAGAACGGTGATAACATTTCTCTT	2.64085	8e-06
A_87_P011765	SETD9	SET domain containing 9	ENSGALT00000023734	770222	GACATTTTCCTGTAGAACTGAAACAGTATCTTCCAAACATCGTCTACAGCCACGAGATAG	2.64268	0.002664
A_87_P033670	TRSPAP1	tRNA selenocysteine associated protein 1	XM_417743	419597	AGCAAAAACGGGTCAGAGCAATCCAATCAATACAATGTGCAACAAATTGTTGCTGACTTG	2.64634	0.000251
A_87_P012332	TCP11L2	t-complex 11 (mouse)-like 2	NM_001001897	425052	ACAAGCATTTATTATTTGTATTTGTGGTGGGGAAGAGATGGTGAAGTACTTTGTTTTGCC	2.65553	4.6e-05
A_87_P024752	ACCSL	1-aminocyclopropane-1-carboxylate synthase homolog (inactive) like	ENSGALT00000015324	420553	ATTTACCCAGCGCAGTTGCTGAAGGAATGCCTTGAGTTTGCACACAGGCATGAATTACAT	2.6666	0.005151
A_87_P016523	AP4S1	adaptor-related protein complex 4, sigma 1 subunit	ENSGALT00000016156	423309	AGGACTTTAAGTTGATATACCGACAGTATGCAGCCCTTTTCGTGGTCGTTGGAATCAATG	2.6666	0.000128
A_87_P021791	JKAMP	JNK1/MAPK8-associated membrane protein	XM_421427	423530	GAAAGGAATTGTCTGTATTTATCATTGTGAATCTACATAAAAGCTTCAGCCATGTTCTCG	2.6666	1e-06
A_87_P028048	INPP4A	inositol polyphosphate-4-phosphatase, type I, 107kDa	ENSGALT00000027049	418690	ATTTAATGTGAGGATCCCTTTGCCAAGCGCCTTGTTTGATTTGCTGCCGCGAGAAATTCA	2.66845	0.000422
A_87_P017494	UCKL1	uridine-cytidine kinase 1-like 1	ENSGALT00000009729	419255	TATATAACTTATTGGAGATATTTTATAAAGAAAAGTAATAAATTTTTTCTCTGGTTTTCT	2.674	0.000256
A_87_P031323	B4GALNT4	beta-1,4-N-acetyl-galactosaminyl transferase 4	XM_001233940	770601	CCATGTCATGCCAGTGATGCTGGAGGGAGTAAAGTGGTACCTGAGCTTGCAGTCAGCGCT	2.67586	0.002147
A_87_P017422	USP18	ubiquitin specific peptidase 18	ENSGALT00000021310	418167	TCAGATATGCTCTTCTGAAACAAGAGGAACAGCAGCATGTTAAGCCTTCCGGTCCCATTA	2.67957	4.5e-05
A_87_P023427	TMTC4	transmembrane and tetratricopeptide repeat containing 4	ENSGALT00000027257	418772	TACAGAGAAGCTGTAAGGTTGAACCCTAAATACGTACATGCCATGAACAACCTTGGAAAT	2.68143	6.3e-05
A_87_P003441	WASF3	WAS protein family, member 3	XM_417128	418934	GAATTTAGTGATGTGAACTAACATTCTAGGCTGTTTTTATCAGTTTTATCACACTTCGGG	2.68328	0.003733
A_87_P036195	KIAA1279	KIAA1279	NM_001007944	423694	TTGCTTTCTTTGAAGAAGACTATGAGAGACGTTGCAAAATGCACAAGCGTAGGATAGACA	2.69073	0.000109
A_87_P022159	CMTM8	CKLF-like MARVEL transmembrane domain containing 8	NM_001199703	420665	AGTCACAATTACAACAGTTGGGCAGCTTCTTCATTCTTTGCCTTTGTGGTTACCTCCTGC	2.69447	7.9e-05
A_87_P012649	RFK	riboflavin kinase	NM_001031605	431449	TGTTATATATCTGCTGTTTAAGCTCAGTACTTAAGTCCTAGCACAGTACAAACTTTAAGG	2.69447	0.001502
A_87_P013816	NEK7	NIMA (never in mitosis gene a)-related kinase 7	NM_001031264	424350	CTTTGCCTGAAAGTAACCAACAATAGATTTTTATTTCCTTTTCTGGAAGGATATGTGGAG	2.69821	0.000243
A_87_P023520	GAS8	growth arrest-specific 8	ENSGALT00000000745	415858	CGAGCCTGCAAGGCACACAACGACATGCTGCAGACATTGGAGGCAAAGCTGACGTCCTTT	2.70195	1.4e-05
A_87_P023180	TMEM53	transmembrane protein 53	BX933138	424581	AGCCAAAGCACTGATTCCTTTGCCCTGGAGCAGACCTCAAATGTTTGTGGTAACTTTTGT	2.70195	0.000162
A_87_P037656	MXRA8	matrix-remodelling associated 8	NM_204636	395347	TGTTGTTTTTATGCATCAATGATTTTTATGAGCTGAATCGGCAGACCTTTTGCTTTGATG	2.71133	0.00223
A_87_P022969	SCNN1B	sodium channel, nonvoltage-gated 1, beta (Liddle syndrome)	ENSGALT00000010010	427673	ACAGGAATGGCATCATCAAGCTGAACATTTACTTCCAGGAGTACAACTACCGGACGATCT	2.71509	0.001189
A_87_P025019	SMOX	spermine oxidase	XM_420872	422934	TTCTAACTGCACTTTCAGTGCCTATCATTTTTTCTTTTCCTTTCTGTATTGTAAGTGCCT	2.72452	0.006369
A_87_P019202	B3GALNT2	UDP-GalNAc:betaGlcNAc beta 1,3-galactosaminyltransferase, polypeptide 2	ENSGALT00000022610	430770	GCAAGCAACTCTGAAAGATTAAAGACTTACCAGGGTGAAGATGTGAGTATGGGCATCTGG	2.73967	0.000466
A_87_P021607	C1H22orf23	chromosome 1 C22orf23 homolog	BX950503	418031	GGTAACAGAAGCAAGCTGTTGTAAAATCCTCCCCATGTACTGGATCCTTTCACACTCTAC	2.74537	0.00018
A_87_P013038	ASB7	ankyrin repeat and SOCS box-containing 7	NM_001012770	415518	TACTGAAGAGGCTTGTTGCCTTGCACAAAGTATATCCTATGCAAATTCTGATTTTTCTGT	2.74918	0.000473
A_87_P026699	SAMD15	sterile alpha motif domain containing 15	ENSGALT00000017026	423376	AGTCACACTGCAGCTCCACCTGTGTGAGAAGCCCACCTGGGAGAGCAGTATACACCCTTA	2.75108	7e-06
A_87_P038177	FZD3	frizzled homolog 3 (Drosophila)	AB029450	395572	TACCATGCTTTTCATGGTGCTCTATTTCTTTACCATGGCTGGCAGTGTTTGGTGGGTCAT	2.75299	8e-06
A_87_P021970	TMEM60	transmembrane protein 60	NM_001199477	417727	CTATGTCAGGCTGAAGACCAGAAGTAGACTTGTACCATTTTTTACTTTAAAATGGTCATA	2.7549	4.6e-05
A_87_P022644	APOD	apolipoprotein D	NM_001011692	424893	TGGGAAAATAAATGCAATCGAAGGAGAAATCATGCACACAGATGTGAAGGAGCCGGCCAA	2.77022	0.001268
A_87_P007253	SMTNL2	smoothelin-like 2	XM_415932	417687	GTACAGTGCATTAAAATGCATTAAGAGAATGCCTGATCTATAATATATAGCCTGGATGAG	2.77022	0.002388
A_87_P005672	BRUNOL6	bruno-like 6, RNA binding protein (Drosophila)	ENSGALT00000040113	427479	GCATCTTCAACCCCATGACCATCCAGTTCGGCGCCTACGGGGCCTACACACAGGCGATCA	2.77214	0.000113
A_87_P003932	RAB30	RAB30, member RAS oncogene family	XM_417213	419020	GAAGACTATAACAGAGCTTTTGTATTGACGTGAAAGCTGCCAGTAAGTTCCTCATGAAAA	2.77214	0.000724
A_87_P023205	RNF217	ring finger protein 217	ENSGALT00000037390	426209	CCGTTTAACTTCAGTGTTCGCCTTTAAGGGGGAAATGCTTAGAAGTGTTTGGACTCTTAT	2.77406	4e-06
A_87_P009540	CYR61	cysteine-rich, angiogenic inducer, 61	NM_001031563	429089	GGCACTTGTGGGGTGTTCACAGTGGCAGCTATTATGTACCAACTGTAGTTTAATGGCAAA	2.77599	0.010606
A_87_P021555	GK	glycerol kinase	ENSGALT00000026256	418589	GCAGTGAAACTTCGGTGGCTTTTGGATAATGTGGAAGAGATCAGGCAAGCAGTTGATGAT	2.77599	2.6e-05
A_87_P009118	TPH1	tryptophan hydroxylase 1 (tryptophan 5-monooxygenase)	NM_204956	395799	TAACGTCTGTATGCAGGACTTTCTTTACTAATGGAAGAGTGAGAGGTCATAAAGATATCA	2.77599	0.00018
A_87_P028270	ALDH6A1	aldehyde dehydrogenase 6 family, member A1	ENSGALT00000016604	423345	ACACACAGCTGAAAACTATCATTTCTCAGTGGAAAGAGGAAGATGCCACTGTTACCAAGC	2.77791	7.2e-05
A_87_P023192	ANXA7	annexin A7	ENSGALT00000008499	423747	TTCTTGGTGATTCAGTAAGCTTTTTGCACTTACACTTGCCTTAATTTGCAGCACATATTA	2.77984	1.5e-05
A_87_P003288	ERICH1	glutamate rich 1	BU328393.1	421904	CATTTTTCCAACTGTTTTCCAATGCTCTGTGTAAACATGGCTTTGTAGACTCTTCCATGC	2.79723	0.008131
A_87_P017012	RPGRIP1L	RPGRIP1 like	CR385651.1	425392	AAATGGAAACATCCAAGATTTTGGTACTGTAGAGTACTGGGTCAGGTTACAAGCTCCTAT	2.79723	0.001624
A_87_P009547	FBXL12	F-box and leucine-rich repeat protein 12	NM_205484	396477	ACGAACGTTTCTGGATCGGTTTAACGGATGAGAACCAGTAGGGCGAATGGCAGTGGGTGG	2.80305	7.2e-05
A_87_P039579	HMGXB3	HMG box domain containing 3	ENSGALT00000009267	416278	AGCAGGGAAATTGTGAATCGGCAGATCCAGGAGATTGTACAGAGCTGCCAGCCTGGGGGA	2.80305	1.9e-05
A_87_P036248	KATNB1	katanin p80 (WD repeat containing) subunit B 1	NM_001030559	415631	CGGACGGATGTCTTTCTGCATCCACTGGACCACTCATAGGGACTTCTTTTTTCCTAATAA	2.805	8.2e-05
A_87_P009463	IRF1	interferon regulatory factor 1	NM_205415	396384	TGGGCAAGGACACACAAAAGAAGGATGGAGGAGGTTCTAGTCCATGCATAATGCATAGAA	2.81279	6e-06
A_87_P014238	MFGE8	milk fat globule-EGF factor 8 protein	ENSGALT00000010834	415494	CATCGTTACGCAGGGAGCTCGTGACTTTGGCCACATCCAGTACGTGGCAGCCTACAAAGT	2.81279	0.000517
A_87_P037063	NADSYN1	NAD synthetase 1	NM_001006465	422983	GAAGGCTCATACCCGTGTGGATTTGGTGAATTCTGCCACAGCAAAGAATGGTGGAATATA	2.81279	3e-06
A_87_P038048	PROCR	protein C receptor, endothelial (EPCR)	NM_001034820	424867	AGGACAGATGTCACATCTGGGAAAGGACCCGTCGGTGGCTGTCCATCTCTGTGCTGAACA	2.81279	2e-06
A_87_P035980	TMEM164	transmembrane protein 164	NM_001012886	422344	TTGTGTTGCTTCTAAACCAGACTAGATCCAACATTATTACAGTAGGATGATCTTGCCAAA	2.81474	8e-06
A_87_P037928	KCNN2	potassium intermediate/small conductance calcium-activated channel, subfamily N, member 2	NM_204798	395579	GCACAGTGAATGCACCTATTATTGCTATATTACATTGTTCCTCCTGTAATTTCACTTAAC	2.81669	6.8e-05
A_87_P011752	NUMB	numb homolog (Drosophila)	NM_204835	395639	CTGCAGCTGGTCCAGGTTCTGCCTCTGGTGACTTGTGAAATCCATCTCATTTTAACTTTA	2.8206	2.8e-05
A_87_P012535	FCN2	ficolin (collagen/fibrinogen domain containing lectin) 2 (hucolin)	CR406783	417298	AAGTGCATTACTTTGATGTAAAGACTACCTTGGTGGTAAGGCTACTGTTTTTCAGTAAAA	2.82451	0.003859
A_87_P036824	GNPDA1	glucosamine-6-phosphate deaminase 1	NM_001006156	416341	AGTGAAGACCTTGGCTATGGACACTATACTGGCTAATGCCAGGTTTTTTGATGGTGACCT	2.83628	0.00155
A_87_P032364	KIAA0556	KIAA0556	XM_025155335.1	426427	TGAACCACCTCCTGTCTTATGAGAGGAAGTTGCCTTTGCTACAGGAAAACTTCCTTCAGT	2.84021	0.00771
A_87_P035790	STK11IP	serine/threonine kinase 11 interacting protein	NM_001012918	424195	GGGTCAGGACCCTCACAGACACTGGCACGTAAAAGCGAGGCTTAGGCTTTTCTGAGCAGT	2.84218	2e-06
A_87_P010039	IFT46	intraflagellar transport 46	XM_417918.6	419780	ACGCACAGCATTTCAAAAGCCTCCCTTAGATAGATACTGATGAGTTATTCTCTACCTGTA	2.84613	1.7e-05
CUST_18_PI415900377	GSTA3	glutathione S-transferase alpha 3	NM_001001777.1	414896	GGATGAAACTGCCTTAAATACTTAAGAGTTTTCCTCAAATAAAGTCCCACTATTGACGTT	2.8481	0.00583
A_87_P037171	PCMTD1	protein-L-isoaspartate (D-aspartate) O-methyltransferase domain containing 1	NM_001031019	421114	CTGAGAAAGAAGATGCATAACCCTATGACAGTGACCCTTCATTGTGCATTTCATGCTGCA	2.85008	0.000117
A_87_P016583	DCAF6	DDB1 and CUL4 associated factor 6	XM_025151971.1	418438	AGGTGAACCAGTTTTAAGTTTGCATTACAGTACAGAAGGAACAACTACAAGCACAATAAA	2.85403	0.00167
A_87_P036059	HEXA	hexosaminidase A (alpha polypeptide)	NM_001030390	415320	ATGCATTCCAGTCTGAAATGAGTGAGATCTGCTGTTTGTCCTCTGTTGTGGCTGGAAACT	2.85601	4.8e-05
A_87_P024502	RAB24	RAB24, member RAS oncogene family	ENSGALT00000004722	427627	ATTCTCTTGGAGATATCGCCCGATTCTTTGCGGATTATTTAAGCATCTCCTATCAAGGTG	2.85601	4.3e-05
A_87_P023923	RAB28	RAB28, member RAS oncogene family	ENSGALT00000024083	422839	CAGCCAAGACAGGAGATTCTGTCTTCCTGTGTTTTCAGAGAATTGCTGCTGAAATCCTTG	2.85799	2e-06
A_87_P008707	EPHB1	EPH receptor B1	ENSGALT00000010668	396177	TGGTGACTTCCATCCCTCACCAACAGAAGCACACTTACCGATGTCACGGGGGACAGCGTA	2.85997	1.9e-05
CUST_345_PI415269069	PDHB	pyruvate dehydrogenase (lipoamide) beta	XM_414404.2	416066	TTTATAGTCCAATGCTTGTTTGGTAGCTCTAACCTACACGAGGGACGTACCAGTAAGTGG	2.85997	7.8e-05
A_87_P017482	CLIC4	chloride intracellular channel 4	CR352349.1	419595	GTTTTCTTTTTCCTTTTCTTTAAACAAAGCTTTCCTTCTCCATGAGACTCCCCGTGCGCA	2.86394	6.2e-05
A_87_P016364	WBP2	WW domain binding protein 2	CR386597	417368	TATTAATGTGAAATGATTTCCGAATGCAGATTTGTTTTGCCAAGACTGTGAAGTAAAGCG	2.86592	1e-06
A_87_P022137	EGLN3	egl nine homolog 3 (C. elegans)	ENSGALT00000016249	423316	CTGTCGTGCCTGCATCTGGCAGAAGGAACCTTTGTTTTCTATTTGCCTTTTGCTGGAAAA	2.8699	0.002875
A_87_P016532	TMEM55A	transmembrane protein 55A	CR386361	420221	TGATCAAACTGTAAATGATCCGTCTTTGTATGATGCTAAATGTATAAAGCAGTAGCTCAG	2.8699	3.3e-05
A_87_P009200	NES	nestin	NM_205033	395890	GATCCCACACTCGTGCTGGGTTCAGCCTCATTTTGTACCCCAGGTGCACTCTTTACTGCA	2.87189	0.001486
A_87_P036866	MAP1LC3B	microtubule-associated protein 1 light chain 3 beta	NM_001031461	427559	TGTACAAAATGTTGCTTTTTTAAAATGAATACAGTGCTGGTAGGGGTGGATTGCATCCCA	2.87388	7e-06
A_87_P013912	PGRMC1	progesterone receptor membrane component 1	ENSGALT00000039050	772196	TAAAGTGCCTGAGACATATTGCAGCGAGAACCAATGACTTTCCATCAGTCATAACACTGC	2.87388	4e-06
A_87_P035218	PYGL	liver glycogen phosphorylase	NM_204392	378909	AGTGGGAGGACGAGCGTGGGTCTCAGTGTTTATTACATACAGCAGCAGTAGGGTCAGTGC	2.88586	0.000131
A_87_P035254	RTN1	reticulon 1	NM_001001466	378791	GCTTCTACGTCACTGGGTTGCTGGTTGGATTCATCTTTATTAACTATATAGAATTGTAGA	2.90392	2.4e-05
A_87_P016954	YPEL5	yippee-like 5 (Drosophila)	NM_001007900	421299	CCCCAGAAGTCCCATTAGCATGGTTCTCTGCAGTACTTTTCTTGTACTTCTGACATTACA	2.90593	2.4e-05
A_87_P016902	SEMA6D	sema domain, transmembrane domain (TM), and cytoplasmic domain, (semaphorin) 6D	CR385819	415430	TGTGTGAGTTTACCTGAATCTGTGCATTTTGTGCCTTATTCATGCAAATGATAAAAGTAC	2.90795	0.000644
A_87_P015562	HDHD3	haloacid dehalogenase-like hydrolase domain containing 3	CR387799	101747936	TTGCTTAGTGTAATTTACTACCAGCAAACTTTAATTACTGACTTGGATACTGAGAAATAA	2.90996	0.000321
A_87_P020450	TPCN1	two pore segment channel 1	ENSGALT00000013608	417033	AACATTTTGAACAGCTTTGTTACACTGTTTGAGTTGACAGTCGTCAATGACTGGTACATA	2.90996	0.000123
A_87_P037980	LAMB2	laminin, beta 2 (laminin S)	NM_204166	373980	ATGGGTTGGAGGCCAGGATGAGGGAGGTGCTGGCCACCATCAACCAGCAGGTCCAGATCT	2.91804	3.3e-05
A_87_P036475	SLC16A9	solute carrier family 16, member 9 (monocarboxylic acid transporter 9)	NM_001031222	423667	CCATCCTTCTGTTGCATTAATGAACTTTATGATGAAAGTAAAGATTCTTACTACCACTGC	2.93223	7e-06
A_87_P029905	IKBKAP	inhibitor of kappa light polypeptide gene enhancer in B-cells, kinase complex-associated protein	BU319226		ATGGCCCAGTTTATACCACCTTCACTAAAATACCACAACTGCATCCTCTGAAATTTGCAT	2.93427	0.000249
A_87_P018144	STK40	serine/threonine kinase 40	NM_204466	395120	TCTGGAATCTCTGTTTTTAAATCGAAGCCTAGGTGACTAATTGCTCCTAATCACGACTGT	2.93427	0.000339
A_87_P033571	PHLDB2	pleckstrin homology like domain family B member 2	XM_015297628.2	418418	TGGGCCTTGGGTAAACTTTACAGCTTAACCCCCTATTTCCTTGAATTGTTCCAAAAAACA	2.94241	0.000247
A_87_P016471	LOC415844	hypothetical gene supported by CR386447	ENSGALT00000010028	415844	AATGAAGGTAAAGTTGGCTTTCAGCGACGTGACCCTCTGCAGGCTGCACGCCAGAGGACA	2.95468	0.00094
A_87_P023769	NPHP1	nephronophthisis 1 (juvenile)	NM_001199429	421223	GTTCTCAGTAGACACGTTCGACTCTGTCTATTCGATGGCAATCGGGTACTGAGTAACATT	2.95468	0.001958
A_87_P036121	ANKRA2	ankyrin repeat, family A (RFXANK-like), 2	NM_001006565	426153	TCCTTGATACATATTCACAGGAAGATGATTGTTTAGGTACTGATGTATGTCACCATAGAA	2.97111	0.000123
A_87_P018910	TCHP	trichoplein keratin filament binding	CR338694	425209	TGTCATTGAGGAACAGCTCCAGTTAGAAAAGGAGAGGGAGGCAGAGCTACAGATCATTTT	2.97111	0.0003
A_87_P023285	AGAP1	ArfGAP with GTPase domain, ankyrin repeat and PH domain 1	ENSGALT00000006438	424024	ACCACTACTACAGCCGTATGGCTAACTATCGTAACACTAGTGAAATTCCAATGGTACTGG	2.97317	2.8e-05
A_87_P023221	CYP27C1	cytochrome P450, family 27, subfamily C, polypeptide 1	ENSGALT00000018803	424227	CCTGGAAAACAACGTCCCACAACAGACTGTTGAATATATCGAGGCTCTGGAGTTGATGTT	2.97523	0.004666
A_87_P013165	KIF3B	kinesin family member 3B	CR405855	419284	GGCTCTGCTTTTAATGCTGTAGAAATTCATTAGCAAGGTGAAAGAAATTCAGTAGGATGG	2.98142	0.000108
A_87_P033031	KIAA0930	KIAA0930	ENSGALT00000023003	418241	CCGAAATCGAATTGCTGAGATGAAAAAATCCCACTCAGCGAATGACAGCGAGGAGTTCTT	2.9897	0.001254
A_87_P009112	DMN	desmuslin	NM_204809	395599	GGTGGTGGGATAAGCTTTGTGATTTTACACTTTTTCACTCTTGAGTATTAAACAATCCCA	3.00008	0.002394
A_87_P012465	TECPR2	KIAA0329	ENSGALT00000018553	423468	ATGTATGTACAGAATGTTGGATATAAAAGCCACTCATACTGGACATTGTGATATTAGCAC	3.02723	0.007572
A_87_P024568	LYRM7	Lyrm7 homolog (mouse)	ENSGALT00000037916	768932	GAGCTTCTGAAAATAGCTTCAAGATGTTGAAAGTGATTCTCAAAACTTCTGTTATTCAGG	3.02933	2.1e-05
A_87_P035942	RP2	retinitis pigmentosa 2 (X-linked recessive)	NM_001008680	418675	ATTGCATGCATTACTGAATGGTACGTGCTTCGTGTAGTCTTTTGTATGTTTCTTGTATAG	3.03564	3.8e-05
A_87_P015835	ARHGAP28	Rho GTPase activating protein 28	CR387411	421053	GACACAGCTAAGGCCTTCCTTCAGTTCCTGAAGAAGGTGGTTGCTAATGAAGGGAAAAAT	3.03774	0.004078
A_87_P012731	FOXO3	forkhead box O3	ENSGALT00000024687	421769	GGAGCTTGGAGTGTGACATGGAGTCCATCATCCGCAGTGAACTCATGGATGCAGATGGGC	3.04196	0
A_87_P012742	TMEFF2	transmembrane protein with EGF-like and two follistatin-like domains 2	ENSGALT00000012579	768542	AGATCTACACATGTTGCCTTGCATTTGTGGTAATCTACACCAATGAGAACATGTACTACA	3.04829	4e-06
A_87_P022287	PITX2	paired-like homeodomain 2	NM_205010	395862	TTACTTTTCAGCCGACACGAAAAATAATGTGTTTTATTTCATGGGAGTAAAAGATGCAGC	3.0504	1.2e-05
CUST_4_PI415148634	chCCLi3	chCCLi3/ K203	NM_204720.1	395468	AAAGCCTGCCATCATCTTCATCACAAAGAAGGAGCGCGAAGTCTGCGCCAACCCCAGCGA	3.25352	0.007653
A_87_P035277	CRIM1	cysteine rich transmembrane BMP regulator 1 (chordin-like)	NM_204425	395067	CCCACTTTTCCTTGAGATAACTGACCAAGTGTTTTCTTAGAACCAAAGTTTTAAAACTTG	3.06099	0.001172
A_87_P038183	PGC	progastricsin (pepsinogen C)	NM_204877	395690	CCCCTTCTCTTGCAAAATCGTTGCATTGAAGATGGGTTTCTTTCCAGACTGTACTGTGAA	3.06099	2e-06
A_87_P022364	SYAP1	synapse associated protein 1, SAP47 homolog (Drosophila)	BX934877	418619	AATGTCTCTCTCTACTTTAAATACCGAAACACTTATGTAGAGCTTTGGCTGGTTTGGACA	3.06737	1.3e-05
A_87_P023018	OSCP1	organic solute carrier partner 1	ENSGALT00000003317	428220	GAGATCAAGAAACCTGGTGGCAGCGAGACAGGATTTCGACTGAATTTATTCACGACAGAT	3.07162	1.3e-05
A_87_P035160	LEPRE1	leucine proline-enriched proteoglycan (leprecan) 1	NM_001001529	414142	AGCGCGTGCAGGCGGACGATTTGGTGAAGATGCTTTTCAGGACGGAAGAGGTGGATTTGC	3.13616	1e-06
A_87_P011291	MPRIP	myosin phosphatase Rho interacting protein	CR523904	416502	TGCAAGCCAAGTTGAAAATGGAAGAGACCAACTACCACAATCTGGAGCAGTCGTTTGAGG	3.15579	3.7e-05
A_87_P037050	NIPA1	non imprinted in Prader-Willi/Angelman syndrome 1	ENSGALT00000036599	418681	CACAGTGTCAGGTTGCTTCAATGCTATTGCAATATAGTCACTATGGATTACATAAAAATG	3.15798	0.000508
A_87_P015371	C2H8ORF37	chromosome 2 open reading frame, human C8orf37	ENSGALT00000025766	420235	CTGTCCAGTGTACCTGGGTGGAAGCTCTTCACCAAATGGCATAGGAACGAATATTTCAAA	3.16455	0.00045
A_87_P015773	INPP5F	inositol polyphosphate-5-phosphatase F	ENSGALT00000015375	423932	ATTGACTCAAGGGATTAATTTTGCTGTGGCAAAGGTCCAGAAGAGCCCTGCAGAATCAGA	3.16455	0.0005
A_87_P037660	GNA11	guanine nucleotide binding protein (G protein), alpha 11 (Gq class)	NM_204234	374077	AGGATCTGCTGGAAGACAAGATCCTCTATTCCCATCTCGTTGACTATTTCCCAGAGTTTG	3.16894	3e-06
A_87_P028929	THSD7A	thrombospondin type 1 domain containing 7A	BX931045.1	420585	TAAAAATGCCCTGGAAACCTCCGACAGAAACACCGAGCCTTGCCTGCTCCCTGTTGGCAG	3.17554	2.2e-05
A_87_P007792	LURAP1	leucine rich adaptor protein 1	XM_422445	424608	CAGGACAGTGTCCAAATCATGGGAGGTGGCATCTGCTGAAGACATGGGGGCATCCCAAAT	3.17994	4.1e-05
A_87_P013153	C18H17ORF67	chromosome 18 open reading frame, human C17orf67	ENSGALT00000041341	417400	GACTTTGGAGGAAACGTTAACCATAGCTTTGTAGCTTAAATAACATCATATGAAGACACA	3.18435	2e-06
A_87_P035833	GBE	eye-globin	NM_001008786	417972	AAAGCCTCCTTTGAGAAGGTGACCAACGAGATCTGCACTCACCTGACCAACATCTACAAA	3.19984	0.000182
A_87_P024399	ZDHHC2	zinc finger, DHHC-type containing 2	ENSGALT00000022204	422734	AAATGGCCTTCCTGATACTCAAGCCAAGTTCCACATCATGTTTTTATTCTTTGCTGCTGC	3.19984	5e-06
A_87_P011254	LOC424473	hornerin-like	ENSGALT00000008569	424473	CTCTCTGCTGTTACATCAAAATGGTCTATGTGAACATCAGAAGATGTGCTCAGCATCCTA	3.20428	0.011654
A_87_P022276	TSPAN6	tetraspanin 6	ENSGALT00000011011	422262	TTGGTGTAGGTGTCCTTGACCAAGTCAGTGTGACTTGATCGTCAGTATTACATGCTGCTT	3.20428	0.000859
A_87_P013948	XKR6	XK, Kell blood group complex subunit-related family, member 6	ENSGALT00000026872	422029	TGGTGCTACAGCTCTGCATAATGATCCAAAAGAACCGTGCAGAAACATTACCATGTGTGT	3.21095	5e-06
A_87_P037000	ACOX1	acyl-Coenzyme A oxidase 1, palmitoyl	NM_001006205	417366	AGAAGCTGTCTCTGATTTGCTTTATTTTTTAAACATTGACTTACGACTTGCACAGTGCTG	3.2221	0.00011
A_87_P035278	CDKN1B	cyclin-dependent kinase inhibitor 1B (p27, Kip1)	AY094490	374106	TGGGTAGCTTGTATCAAACGTTGCAGTTTATATTGTGGAATAAACCCCTGGTTATGTTAT	3.23553	0.001089
A_87_P011181	YPEL2	yippee-like 2 (Drosophila)	NM_001007847	417632	AGATCCCAGTTTTCTTTTCTTTTCTTATTTGTTATTCCTATTGTTTTTAAACCAGGCTGC	3.27161	0.000317
A_87_P035670	KDM5B	lysine (K)-specific demethylase 5B	NM_001031029	421168	TTCGGTAGGTTTAGGTTTATTTATCTGAGCAATAACTTCTATGTCTGGTTTCAGCGACTG	3.27842	0.000168
A_87_P027912	SRRL	serine racemase-like	ENSGALT00000004154	423635	GGCTCACTTATTTCTTATTAGAATGTAGAATCCTATGGCATCCAGTAAATAAAGAAGGAG	3.29436	0.002041
CUST_440_PI415269071	VAT1	vesicle amine transport protein 1 homolog (T. californica)	XM_418130.2	420009	GGCTATAATGTGTAATGCTCCTCCATCTAATGTTTCCATATGCCTTATGTGTTTAAAATG	3.29893	2.4e-05
A_87_P009289	COL9A3	collagen, type IX, alpha 3	ENSGALT00000009029	396242	CAAGAGGAAGTGTTCCTTTTTACCATCATCTCCCAGGCTGTACTAGCGCAGCTTTTTGTA	3.31958	1e-06
A_87_P037871	HBEGF	heparin-binding EGF-like growth factor	NM_204849	395654	GAAAATGAAGAAAAAATAAAGCTGGGCATCACTGTGAATCACTGAGGATGCCAGGTGCTG	3.31958	2.1e-05
A_87_P037979	MAP6	microtubule-associated protein 6	NM_204919	395753	ACACACACACAAATTAATGTATAGCCAATTGATTGTGACGTGCTTGTGATCCTTTGCTTG	3.3311	0.000358
A_87_P023705	ASB5	ankyrin repeat and SOCS box-containing 5	ENSGALT00000017617	422572	TGTGTTTTTAAATTTCTGTTTGTGTACTGAAAAATACTCGGTGGTAGGTGCACTACAAAC	3.33341	2e-06
A_87_P009380	EXFABP	extracellular fatty acid-binding protein	NM_205422.1	396393	AAAGGGGTGCAGAAAATGGGAGACAACCTTCAAGAAGACCAGTGATGATGGTGAAGTCTA	3.34267	0.002845
A_87_P024446	TNFSF15	tumor necrosis factor (ligand) superfamily, member 15	NM_001024578	417247	TTTTTTATGGGTCAGGTAGGGATATTTATCGTAAATAGGCTAGGCTGCATCACTAATTCC	3.34267	0.000232
A_87_P033107	ENTPD4	ectonucleoside triphosphate diphosphohydrolase 4	XM_417683	419531	GCTGTGATGGAGAACAACTCTTGGACTTCCTACACAAAAAGCCATTTTTGCCTCAGGGTT	3.3473	0
A_87_P038023	LOC395991	crescent	NM_205099	395991	CGACGGCAGCATCCTCTGAACAGACTGCGTTTTGAAAACACAACAAGTAAAAGCTCTGAT	3.37059	2.1e-05
CUST_9_PI415269177	CCL20	chemokine (C-C motif) ligand 20	NM_204438.1	395082	TGTTACTGCTTGGCACTATCTTGTGCCAAAATTTTCCTTTTAACTGGAGTTAGCATTATA	3.37526	0.000634
A_87_P037764	FZD9	frizzled homolog 9 (Drosophila)	AF224319	373886	TGTTGTTATTGCTGTTGCCAAATCCAGTGACTGTTCTAACGCTTTCTTTGGGGGGCGGCC	3.38229	1.1e-05
A_87_P037701	TOB1	transducer of ERBB2, 1	NM_001001467	395225	ATATCCATCTTAAAGACATCGATTCTAAAAAACTATAAAAAGTTGTGTACAGAATATTCC	3.39168	7e-06
A_87_P018419	ZCRB1	zinc finger CCHC-type and RNA binding motif 1	CR352707	416966	TCAGTCCCAAGTGGTACACAGGACTGTGAGCAATCCAAGGTAATTGCTGTTTGTGTTGTT	3.39403	0.001467
A_87_P010330	VPS37A	vacuolar protein sorting 37 homolog A (S. cerevisiae)	TC381684		GGGGCCTGGGTACCCTAACCCACCGGAAATTAAAAAACCCAATTTTTCCACCCTTATAAA	3.39638	0.003268
A_87_P022792	DCUN1D4	DCN1, defective in cullin neddylation 1, domain containing 4 (S. cerevisiae)	BX933972	422762	CCATTTGAAGAAAAAGTACTGACTTTTTAATGTTAAAACTGCAGTGGTCGTTACAGGTAC	3.4011	2e-06
CUST_8_PI428668882	IL6	interleukin 6	NM_204628.1	395337	TACTTCGTTTATGGAGAAGACCGTGAGGGCCGTTCGCTATTTGAAAAAGACCAGGAGTTT	3.4011	0.000145
CUST_4_PI415900385	ABHD4	abhydrolase domain containing 4	NR_103454.1	420673	CAGCCTCCTTATAGGAAGGATTATTACTGGAACAAACAATACGGCTGTAACAAATTATAA	3.41527	7e-05
A_87_P008813	CHRNA6	cholinergic receptor, nicotinic, alpha 6	NM_205364	396321	TGTGTTTGGGACTGCTGGATTATTTATCCAACCACTAATAGCAGATACATAACTTGAGTC	3.42475	0.001096
A_87_P012037	RSPH9	chromosome 6 open reading frame 206	ENSGALT00000016754	421446	GGAGATCCGTCTTTTGAGTACGAGTATGCCGAGGTAAACGCAGAAGATGACGAAAGATTT	3.43188	5e-06
A_87_P008423	GNRH1	gonadotropin-releasing hormone 1 (luteinizing-releasing hormone)	NM_001080877	770134	CCAGGCTGAGTGATCTGAAGGAAACCATGGCAAGCCTGATCGAAGGAGAAGCCAGAAGAA	3.43426	0.000339
A_87_P022084	C8H1ORF21	chromosome 8 open reading frame, human C1orf21	BX935553	424449	GCCCAGTTGAGACCTTTTGGAAGTCTTCTAGAGCGAACAGCACTACATAAAAGAAGATCA	3.43903	4.4e-05
A_87_P004179	NEFL	neurofilament, light polypeptide 68kDa	XM_417679	419528	GGAGGCTTCAATAAGTATGTGCAATAAAGCTAGTCAATAAAGATACAGAAATGCTTACAC	3.4438	0.000233
A_87_P009676	TNFAIP6	tumor necrosis factor, alpha-induced protein 6	NM_001037837	424315	TGAAGTTTCTGTCAGATGCCTCAGTGACTGCTGGTGGGTTTCAGATTAGGTATGTTACGA	3.47015	0.002003
A_87_P016541	LOC422654	chemokine (C-X-C motif) ligand 1-like	ENSGALT00000041397	422654	GTGCCGTGTATTTTATGTGCACTTACTGTGTAGAAACATCAGCACACAACAGAATAATTG	3.4822	0.002239
A_87_P038225	OASL	2'-5'-oligoadenylate synthetase-like	NM_205041	395908	TTGTGAAGTGGCGCCCTGCTAAGCTGAAAGACCTGCTGCGCCTGGTCAAGCACTGGTACA	3.49429	7.6e-05
A_87_P016307	HOMER3	homer scaffolding protein 3	CR386688	420115	CAAGTGCTGTTCAGTTCCAGCCTCCAGAGGAAGAAGAACTGCAGGTTTTAAAGCTCTTAT	3.50399	0.000377
A_87_P015411	SCHIP1	schwannomin interacting protein 1	ENSGALT00000032996	425016	CTGGGTTACTGCATCTTAGATCTCTGTCCAGTGTACTACGGTGTCATGCAGGTGTGTACG	3.50399	0.001229
A_87_P021499	SEPX1	selenoprotein X, 1	ENSGALT00000008694	416540	GGGTTTGGGCAGGGACAGGCAGTGTCTGACACCCCGCAGCTCTGCCTACTTCTAATAAAA	3.50885	5.5e-05
A_87_P022862	MXI1	MAX interactor 1	NM_001012911	423888	ACCTTTTGGGTAAAGCAAGAAACCCACATGTTCATTTGGTCACGTTACCAATTCCAATTC	3.51372	0
A_87_P022232	FDX1L	ferredoxin 1-like	BX935169	422172	CATTTGAATGCACGTCACTGAATTGTTATGTGCCATGATATGCTAATTTCTCCAAATATC	3.5603	0
A_87_P009313	GLDC	glycine dehydrogenase (decarboxylating)	NM_204322	374222	TACTTCACGTACTACTGGTAGCATTGCTAATGTTAATATTTCGTGCCGTTTTTTATCTAC	3.57019	4e-06
[truncated: 187 more rows]

## Sheet: biological processes
Biological processes	KEGG ID	KEGG pathway	# gene	Function
Cellular Processes	gga04218	Cellular senescence	42	Cell growth and death
Cellular Processes	gga04110	Cell cycle	40	Cell growth and death
Cellular Processes	gga04210	Apoptosis	32	Cell growth and death
Cellular Processes	gga04217	Necroptosis	31	Cell growth and death
Cellular Processes	gga04115	p53 signaling pathway	21	Cell growth and death
Cellular processes	gga04114	Oocyte meiosis	16	Cell growth and death
Cellular Processes	gga04216	Ferroptosis	10	Cell growth and death
Cellular Processes	gga04810	Regulation of actin cytoskeleton	29	Cell motility
Cellular Processes	gga04510	Focal adhesion	29	Cellular community - eukaryotes
Cellular Processes	gga04530	Tight junction	22	Cellular community - eukaryotes
Cellular processes	gga04540	Gap junction	13	Cellular community - eukaryotes
Cellular processes	gga04520	Adherens junction	12	Cellular community - eukaryotes
cellular processes	gga04144	Endocytosis	42	Transport and catabolism
cellular processes	gga04142	Lysosome	27	Transport and catabolism
cellular processes	gga04145	Phagosome	23	Transport and catabolism
Cellular processes	gga04140	Autophagy - animal	20	Transport and catabolism
Cellular Processes	gga04137	Mitophagy - animal	11	Transport and catabolism
Cellular Processes	gga04146	Peroxisome	11	Transport and catabolism
Cellular Processes	gga04136	Autophagy - other	2	Transport and catabolism
Environmental Information Processing	gga02010	ABC transporters	4	Membrane transport
Environmental Information Processing	gga04010	MAPK signaling pathway	44	signal transduction
Environmental Information Processing	gga04068	FoxO signaling pathway	31	signal transduction
Environmental Information Processing	gga04150	mTOR signaling pathway	24	signal transduction
Environmental Information Processing	gga04310	Wnt signaling pathway	23	signal transduction
Environmental Information Processing	gga04371	Apelin signaling pathway	21	signal transduction
Environmental Information Processing	gga04020	Calcium signaling pathway	20	signal transduction
Environmental Information Processing	gga04350	TGF-beta signaling pathway	18	signal transduction
Environmental Information Processing	gga04070	Phosphatidylinositol signaling system	16	signal transduction
Environmental Information Processing	gga04012	ErbB signaling pathway	12	signal transduction
Environmental Information Processing	gga04370	VEGF signaling pathway	7	signal transduction
Environmental Information Processing	gga04330	Notch signaling pathway	6	signal transduction
Environmental Information Processing	gga04340	Hedgehog signaling pathway	5	signal transduction
Environmental Information Processing	gga04060	Cytokine-cytokine receptor interaction	48	signaling molecule and interaction
Environmental Information Processing	gga04080	Neuroactive ligand-receptor interaction	21	signaling molecule and interaction
Environmental Information Processing	gga04514	Cell adhesion molecules (CAMs)	19	signaling molecule and interaction
Environmental Information Processing	gga04512	ECM-receptor interaction	9	signaling molecule and interaction
Genetic Information Processing	gga04141	Protein processing in endoplasmic reticulum	26	Folding, sorting and degradation
Genetic Information Processing	gga04120	Ubiquitin mediated proteolysis	14	Folding, sorting and degradation
Genetic Information Processing	gga03018	RNA degradation	5	Folding, sorting and degradation
Genetic Information Processing	gga03050	Proteasome	5	Folding, sorting and degradation
Genetic Information Processing	gga03060	Protein export	2	Folding, sorting and degradation
Genetic Information Processing	gga04122	Sulfur relay system	1	Folding, sorting and degradation
Genetic Information Processing	gga03460	Fanconi anemia pathway	12	Replication and repair
Genetic Information Processing	gga03030	DNA replication	8	Replication and repair
Genetic Information Processing	gga03440	Homologous recombination	8	Replication and repair
Genetic Information Processing	gga03420	Nucleotide excision repair	7	Replication and repair
Genetic Information Processing	gga03410	Base excision repair	6	Replication and repair
Genetic Information Processing	gga03430	Mismatch repair	5	Replication and repair
Genetic Information Processing	gga03450	Non-homologous end-joining	3	Replication and repair
Genetic Information Processing	gga03040	Spliceosome	13	Transcription
Genetic Information Processing	gga03022	Basal transcription factors	1	Transcription
Genetic Information Processing	gga03013	RNA transport	11	Translation
Genetic Information Processing	gga03010	Ribosome	9	Translation
Genetic Information Processing	gga03015	mRNA surveillance pathway	9	Translation
Genetic Information Processing	gga03008	Ribosome biogenesis in eukaryotes	6	Translation
Genetic Information Processing	gga00970	Aminoacyl-tRNA biosynthesis	3	Translation
Metabolism	gga00250	Alanine, aspartate and glutamate metabolism	10	Amino acid metabolism
Metabolism	gga00330	Arginine and proline metabolism	9	Amino acid metabolism
Metabolism	gga00270	Cysteine and methionine metabolism	7	Amino acid metabolism
Metabolism	gga00280	Valine, leucine and isoleucine degradation	7	Amino acid metabolism
Metabolism	gga00220	Arginine biosynthesis	5	Amino acid metabolism
Metabolism	gga00260	Glycine, serine and threonine metabolism	4	Amino acid metabolism
Metabolism	gga00350	Tyrosine metabolism	4	Amino acid metabolism
Metabolism	gga00310	Lysine degradation	3	Amino acid metabolism
Metabolism	gga00360	Phenylalanine metabolism	3	Amino acid metabolism
Metabolism	gga00380	Tryptophan metabolism	3	Amino acid metabolism
Metabolism	gga00290	Valine, leucine and isoleucine biosynthesis	1	Amino acid metabolism
Metabolism	gga00340	Histidine metabolism	1	Amino acid metabolism
Metabolism	gga00232	Caffeine metabolism	2	Biosynthesis of other secondary metabolites
Metabolism	gga00562	Inositol phosphate metabolism	15	Carbohydrate metabolism
Metabolism	gga00010	Glycolysis / Gluconeogenesis	8	Carbohydrate metabolism
Metabolism	gga00640	Propanoate metabolism	7	Carbohydrate metabolism
Metabolism	gga00030	Pentose phosphate pathway	5	Carbohydrate metabolism
Metabolism	gga00020	Citrate cycle (TCA cycle)	4	Carbohydrate metabolism
Metabolism	gga00040	Pentose and glucuronate interconversions	4	Carbohydrate metabolism
Metabolism	gga00051	Fructose and mannose metabolism	4	Carbohydrate metabolism
Metabolism	gga00052	Galactose metabolism	4	Carbohydrate metabolism
Metabolism	gga00500	Starch and sucrose metabolism	4	Carbohydrate metabolism
Metabolism	gga00520	Amino sugar and nucleotide sugar metabolism	4	Carbohydrate metabolism
Metabolism	gga00620	Pyruvate metabolism	3	Carbohydrate metabolism
Metabolism	gga00630	Glyoxylate and dicarboxylate metabolism	3	Carbohydrate metabolism
Metabolism	gga00650	Butanoate metabolism	3	Carbohydrate metabolism
Metabolism	gga00190	Oxidative phosphorylation	12	Energy metabolism
Metabolism	gga00910	Nitrogen metabolism	3	Energy metabolism
Metabolism	gga00920	Sulfur metabolism	1	Energy metabolism
Metabolism	gga01100	Metabolic pathways	215	Global and overview maps
Metabolism	gga01200	Carbon metabolism	17	Global and overview maps
Metabolism	gga01230	Biosynthesis of amino acids	13	Global and overview maps
Metabolism	gga01212	Fatty acid metabolism	9	Global and overview maps
Metabolism	gga01210	2-Oxocarboxylic acid metabolism	1	Global and overview maps
Metabolism	gga00512	Mucin type O-glycan biosynthesis	9	Glycan biosynthesis and metabolism
Metabolism	gga00510	N-Glycan biosynthesis	8	Glycan biosynthesis and metabolism
Metabolism	gga00513	Various types of N-glycan biosynthesis	8	Glycan biosynthesis and metabolism
Metabolism	gga00533	Glycosaminoglycan biosynthesis - keratan sulfate	5	Glycan biosynthesis and metabolism
Metabolism	gga00603	Glycosphingolipid biosynthesis - globo and isoglobo series	5	Glycan biosynthesis and metabolism
Metabolism	gga00515	Mannose type O-glycan biosynthesis	4	Glycan biosynthesis and metabolism
Metabolism	gga00601	Glycosphingolipid biosynthesis - lacto and neolacto series	4	Glycan biosynthesis and metabolism
Metabolism	gga00604	Glycosphingolipid biosynthesis - ganglio series	4	Glycan biosynthesis and metabolism
Metabolism	gga00511	Other glycan degradation	3	Glycan biosynthesis and metabolism
Metabolism	gga00531	Glycosaminoglycan degradation	3	Glycan biosynthesis and metabolism
Metabolism	gga00563	Glycosylphosphatidylinositol (GPI)-anchor biosynthesis	3	Glycan biosynthesis and metabolism
Metabolism	gga00532	Glycosaminoglycan biosynthesis - chondroitin sulfate / dermatan sulfate	2	Glycan biosynthesis and metabolism
Metabolism	gga00534	Glycosaminoglycan biosynthesis - heparan sulfate / heparin	2	Glycan biosynthesis and metabolism
Metabolism	gga00564	Glycerophospholipid metabolism	7	Lipid metabolism
Metabolism	gga00561	Glycerolipid metabolism	6	Lipid metabolism
Metabolism	gga00565	Ether lipid metabolism	5	Lipid metabolism
Metabolism	gga00590	Arachidonic acid metabolism	5	Lipid metabolism
Metabolism	gga01040	Biosynthesis of unsaturated fatty acids	5	Lipid metabolism
Metabolism	gga00061	Fatty acid biosynthesis	4	Lipid metabolism
Metabolism	gga00120	Primary bile acid biosynthesis	4	Lipid metabolism
Metabolism	gga00062	Fatty acid elongation	3	Lipid metabolism
Metabolism	gga00071	Fatty acid degradation	3	Lipid metabolism
Metabolism	gga00140	Steroid hormone biosynthesis	3	Lipid metabolism
Metabolism	gga00592	alpha-Linolenic acid metabolism	3	Lipid metabolism
Metabolism	gga00600	Sphingolipid metabolism	3	Lipid metabolism
Metabolism	gga00072	Synthesis and degradation of ketone bodies	2	Lipid metabolism
Metabolism	gga00591	Linoleic acid metabolism	2	Lipid metabolism
Metabolism	gga00100	Steroid biosynthesis	1	Lipid metabolism
Metabolism	gga00670	One carbon pool by folate	8	Metabolism of cofactors and vitamins
Metabolism	gga00760	Nicotinate and nicotinamide metabolism	6	Metabolism of cofactors and vitamins
Metabolism	gga00830	Retinol metabolism	5	Metabolism of cofactors and vitamins
Metabolism	gga00790	Folate biosynthesis	4	Metabolism of cofactors and vitamins
Metabolism	gga00860	Porphyrin and chlorophyll metabolism	3	Metabolism of cofactors and vitamins
Metabolism	gga00130	Ubiquinone and other terpenoid-quinone biosynthesis	2	Metabolism of cofactors and vitamins
Metabolism	gga00740	Riboflavin metabolism	2	Metabolism of cofactors and vitamins
Metabolism	gga00770	Pantothenate and CoA biosynthesis	2	Metabolism of cofactors and vitamins
Metabolism	gga00730	Thiamine metabolism	1	Metabolism of cofactors and vitamins
Metabolism	gga00750	Vitamin B6 metabolism	1	Metabolism of cofactors and vitamins
Metabolism	gga00785	Lipoic acid metabolism	1	Metabolism of cofactors and vitamins
Metabolism	gga00480	Glutathione metabolism	9	Metabolism of other amino acids
Metabolism	gga00410	beta-Alanine metabolism	7	Metabolism of other amino acids
Metabolism	gga00450	Selenocompound metabolism	3	Metabolism of other amino acids
Metabolism	gga00471	D-Glutamine and D-glutamate metabolism	2	Metabolism of other amino acids
Metabolism	gga00430	Taurine and hypotaurine metabolism	1	Metabolism of other amino acids
Metabolism	gga00900	Terpenoid backbone biosynthesis	2	Metabolism of terpenoids and polyketides
Metabolism	gga00230	Purine metabolism	26	Nucleotide metabolism
Metabolism	gga00240	Pyrimidine metabolism	21	Nucleotide metabolism
Metabolism	gga00983	Drug metabolism - other enzymes	15	Xenobiotics biodegradation and metabolism
Metabolism	gga00980	Metabolism of xenobiotics by cytochrome P450	4	Xenobiotics biodegradation and metabolism
Metabolism	gga00982	Drug metabolism - cytochrome P450	4	Xenobiotics biodegradation and metabolism
Organismal Systems	gga04261	Adrenergic signaling in cardiomyocytes	18	Circulatory system
Organismal Systems	gga04270	Vascular smooth muscle contraction	18	Circulatory system
Organismal Systems	gga04260	Cardiac muscle contraction	6	Circulatory system
Organismal Systems	gga04910	Insulin signaling pathway	18	Endocrine system
Organismal Systems	gga04914	Progesterone-mediated oocyte maturation	18	Endocrine system
Organismal Systems	gga04912	GnRH signaling pathway	16	Endocrine system
Organismal Systems	gga03320	PPAR signaling pathway	14	Endocrine system
Organismal Systems	gga04916	Melanogenesis	13	Endocrine system
Organismal Systems	gga04920	Adipocytokine signaling pathway	10	Endocrine system
Organismal Systems	gga04621	NOD-like receptor signaling pathway	30	Immune system
Organismal Systems	gga04620	Toll-like receptor signaling pathway	24	Immune system
Organismal Systems	gga04625	C-type lectin receptor signaling pathway	20	Immune system
Organismal Systems	gga04672	Intestinal immune network for IgA production	15	Immune system
Organismal Systems	gga04622	RIG-I-like receptor signaling pathway	11	Immune system
Organismal Systems	gga04623	Cytosolic DNA-sensing pathway	10	Immune system

## Sheet: cytokines_Rc
gga04060 Cytokine-cytokine receptor interaction
Probe ID	KEGG Ids	Gene symbol	Description	Systematic Name	Gene ID	Sequence	FC MDV+ vs Control	p-value
CUST_20_PI415148634	gga:422511	CXCL13L3	C-X-C motif chemokine ligand 13-like 3 precursor	NM_001348655.1	422511	CTTCCCTTGTGTTTTCACTTGAACTGAGTTTTGAAGAGACTCCGTTGAGCATTGATCAAC	-34	0
CUST_356_PI415269069	gga:395312	IL18	interleukin-18	NM_204608.1	395312	GTTCGTCCAGATTTAAACGTGGCAGCTTTTGAAGATGTAACAGATCAGGAGGTGAAATCT	-17.5451	0
A_87_P036029	gga:420718	CCR8	C-C motif chemokine receptor 8	NM_001030991	420718	ATATCTAAGCAGTTTCCAGTTCAGATAGAGCTTAGTTAACGAGTAATTAGGCAAGCAGCA	-17	0
CUST_3_PI428252028	gga:395294	IL2RA	interleukin-15 receptor subunit alpha precursor	NM_204596.1	395294	CCGGATTTTGGGTTGTCTGGTTCAGCTGTTAAATACTGGCACAAGAAAAGGAGGAATCAG	-14.8563	0
A_87_P015066	gga:395551	CCL4	C-C motif chemokine 4 homolog precursor	NM_001030360.2	395551	CAAATAGGAAGATTATTTAACAGATATATATTTTTAAATTAAGAGTCATGCTTGGATTAT	-14	1e-06
CUST_28_PI415269177	gga:428315	CCR7	C-C chemokine receptor type 7 precursor	NM_001198752.1	428315	TTTGAGAAGAATAAAGCCATCAAGGTGATCATTGCGGTGGTCATCGTCTTCGTCGTCTTC	-13.5104	0
A_87_P018558	gga:378803	TNFRSF11B	tumor necrosis factor receptor superfamily member 11B precursor	CR352482	378803	AGTGACCTGAATATTTAAATATTCTGTGAGGAAGTGAATGTACCGTATTTAAGAAGCTGG	-13.0774	1e-06
CUST_29_PI415148634	gga:420695	CCR5	C-C chemokine receptor type 5	NM_001271141.1	420695	AATATTGTCCAGTTTTCTATGCCGACACAGTTGAACGTGCTAGTTCCACCTACACGCAGT	-12.8616	0
A_87_P035809	gga:416586	IL21R	interleukin-21 receptor precursor	NM_001030640	416586	ACATGGAATCTTAGAAGCATATCTAATGGCAAGCATGTTTGTTACATTAAAGTTCCCTTG	-10.8078	0
CUST_57_PI415269071	gga:420719	CX3CR1	CX3C chemokine receptor 1	XM_418820.6	420719	GCCGACTGTTAAGAAATGAGACTATTTGTGTTGCTATATACTGATCTATATCCATTTGGA	-9.28563	0
CUST_237_PI415269071	gga:426054	IL7R	interleukin-7 receptor subunit alpha precursor	NM_001080106.1	426054	AAGTCACCGAGTGATGAAGAAGCCTATGTCACCATGTCGAGCTTTTACAAAAATCAGTAG	-8.56231	1e-06
CUST_2_PI415269177	gga:422510	CXCL13L2	C-X-C motif chemokine ligand 13-like 2 precursor	NM_001348656.1	422510	CCTCCGAGCACGAGACACTGAGGTCTAATAAAGGCAGCAGCCATCTGTCATTTACCATCA	-8	0
CUST_469_PI415269069	gga:396054	IFNG	interferon gamma precursor	NM_205149.1	396054	CTATGAACGTCTCTGTACTTCTTTGTATTGAATCATCTAAGTGTGTCTGACATCAGTTTA	-8	0
CUST_336_PI415269069	gga:395324	CXCR4	C-X-C chemokine receptor type 4	NM_204617.1	395324	CCCTTCATAAATAGACACTTTAAAAGTTGCTCAAGATCTCAGAAAAACAAGACTGACCAT	-7.65287	0
CUST_63_PI428668882	gga:769278	CCR6	C-C chemokine receptor type 6	NM_001114081.1	769278	GACATTTATCTTTCACGACAGACAAGTGAAATTCTGACTGACAATGCATCTTCTTTTACT	-7.64226	0
A_87_P015299	gga:770275	TNFRSF13B	tumor necrosis factor receptor superfamily member 13B	CR388696	770275	TATGGAAAACTGTGGGTTCAGTGCGTGTAACTTTAAGTTCTCACTAAAGGAGAGTGCAGG	-6.68534	0
A_87_P019650	gga:418666	CSF2RA	ranulocyte-macrophage colony-stimulating factor receptor subunit alpha-like precursor	NM_001312661.1	418667	TTTGGCAGTCGTTCAAGCTTATACTGCAATGGTACCTTGATGGTAGCACACAAAGGTAAA	-6.21606	1.9e-05
CUST_1_PI415148634	gga:395914	XCL1	X-C motif chemokine ligand 1 precursor	NM_205046.1	395914	AAATGGGTGCAGTCTGCTATGAAGAGAATAGACAGAAGACGTACTACCAGAAGAAGATAA	-4.1468	0.03857
A_87_P037463	gga:395385	CD40	tumor necrosis factor receptor superfamily member 5 precursor	NM_204665	395385	GACGAACACTTCCGATGTGATCTGTGAGTCAAGCCGGCGCTCATCGCTGTCAGTGCTGAT	-4	2.8e-05
A_87_P035091	gga:404533	GDF9	growth/differentiation factor 9	NM_206988	404533	TGGAATAATATTGCATTTGAACAGAAGTGTTTTCAACTACCAGATGCCTCTTTTAAGCTG	-4	0.000482
A_87_P021978	hsa:163702	IL28RA	interleukin 28 receptor, alpha (interferon, lambda receptor)	XM_417841	419694	CCTGAGGAAGGATGTGTTAAGATATCAGATGAGGTTACAGAATATCAAAGAATTCCATCA	-4	1e-06
CUST_14_PI406925030	gga:395274	FAS	tumor necrosis factor receptor superfamily member 6 precursor	NM_001199487.1	395274	GTACTGAACACTGACTCAATGTAGTGCTTCAATTACATTACAGTTATGGGATGTTACATT	-3.97788	4.9e-05
A_87_P035988	gga:374229	TNFSF13B	tumor necrosis factor ligand superfamily member 13B	NM_204327	374229	AGTAGGCCTGTGTATCCTTCATGTAAGCCAATTCTGAACCACAGTGGACTGGCATCATAT	-3.32649	0.001844
A_87_P023094	gga:421686	IL20RA	interleukin-20 receptor subunit alpha isoform X2	ENSGALT00000022493	421686	TGCACAGGTACATTCATGTCAGCAAACAGAAGCATCCAACAAGCCTGGTATGGCACTATA	-3.21986	4.8e-05
A_87_P037390	gga:395199	IL2RG	cytokine receptor common subunit gamma isoform 2 precursor	NM_204527	395199	GTTGTGGAGAGTTTCAAGCCCAACTACAGTGAAAGCATCTGCCACGTGAGCGAGCTGCCC	-3.19319	2.3e-05
A_87_P009190	gga:408184	GHR	growth hormone receptor precursor	NM_001001293	408184	CCTCGATTTGGATACCATATTGTGTTAAGCTTGCCAATAAAGATGAAGTATTTGACGAAA	-3	0.007108
A_87_P009497	gga:396399	TGFBR2	TGF-beta receptor type-2 precursor	NM_205428	396399	CGGCATTGTGTCATAGGAGGAGCTAAGTCTGTTAGCACTTCTCAGGAATGAGATTGAGAT	-2.9019	1.3e-05
CUST_36_PI428668882	gga:100873157	TGFB1	transforming growth factor beta-1 proprotein precursor	NM_001318456.1	100873157	ATCATTTACTACGTGGGCCGGAATGTGCGCGTGGAGCAGCTCTCCAATATGGTGGTCCGT	-2.8206	0.00081
A_87_P009252	gga:419784	CXCR5	C-X-C chemokine receptor type 5	NM_001030912	419784	CAACTCGCTTCCTGTACCACAGCGTGGGTTTCTTCATGCCCCTGCTGGTCATGTGTTACT	-2.7683	0.000702
A_87_P035217	gga:395186	IL17RD	interleukin 17 receptor D	NM_204515	395186	TGGCCAGTAAATTTGATCCTATTGGGCTTAATACAGTCCTACATGATTTAAAAAATGCAG	-2.59009	0.010309
A_87_P037522	gga:395684	IL6ST	interleukin-6 receptor subunit beta precursor	NM_204871	395684	GTTATATGCCTCAGTGAGAGAAGAGACTGGCTGTATTAGGCCTTCATTAGTGCCTGTTCA	-2.23923	0.005735
CUST_7_PI428252028	gga:419365	TNFRSF9	tumor necrosis factor receptor superfamily member 9	XM_015297003.2	419365	AGGAAAAAGCACATCTTTTCTAGTTTGTTGACTTGTCTAGGCCTGGGAATCGTATTTCTA	-2.21299	0.00022
A_87_P007914	gga:417465	CCL5	C-C motif chemokine 5 precursor	ENSGALT00000001405	417465	AACTGGCTGCGTCTCACCGTGCTGCAGGAGCTGTGAATCAGATGCTGTGAAGGAGATCCT	-2.12138	0.003859
CUST_35_PI428668882	gga:396438	TGFB3	transforming growth factor beta-3 proprotein preproprotein	NM_205454.1	396438	ACATGAGGTCTTGGAGATCAAATTCAAAGGCATTGACAGTGAAGATGACTATGGCCGTGG	-2.0167	0.000133
CUST_16_PI428668882	gga:374270	IL16	interleukin 16	NM_001277996.1	374270	GCTATCATCAAAAGAAAGAATCCAAGCTCTGTTACCAAGAAGGCATCTGAAACTTTGTAA	-2.01391	0.000709
CUST_69_PI428668882	gga:776400	CCR8L	C-C chemokine receptor 8 like	NM_001080894.1	776400	CAAGATGATTTTCATCATTGTCATTGTTTTCTTCCTCTTCTGGACCCCCTTCAATGTCGT	-2	0.00175
CUST_5_PI415900431	gga:373958	IL2	interleukin 2 precursor	NM_204153.1	373958	GTACGTTGGAAAACTGATTGATTCTCACTTTGTCGGTAAAGTGATATGTGTTTACTGAAA	-2	0.006243
CUST_7_PI415269071	gga:422219	IL13RA2	interleukin-13 receptor subunit alpha-2 precursor	NM_001048078.1	422219	GGCAAAGGAGAAAAAAGGAGGCATGGAAATTGTGATGAATAAAGATAACACGCTGCTCTG	-1.99723	0.000153
A_87_P037473	gga:395090	TNFRSF8	tumor necrosis factor receptor superfamily member 8 precursor	NM_204444	395090	CACAGCTTGCTTTGTCTGCATGAAGGGATGGAATTAAAATGGTTACTCCTATTAGCTCTG	-1.50108	0.083595
A_87_P034908	gga:420696	CCR2	C-C chemokine receptor type 2	NM_001045835	420696	ATAGGCAACATTCTTGTTGTCCTTATCCTGGTAAAATACAAGAAGTTGAAGAGTATGACT	-1.36699	0.164485
CUST_472_PI415269069	gga:101750812	CSF2RB	cytokine receptor common subunit beta-like isoform X1	XM_001234608.1	771315	AGCCTGAAATCAGATGATTACTTCTCCTGGCAGCAATCTTTGAGGATCACAGAAATCTGC	-1.16151	0.589807
A_87_P015784	gga:416686	IL15RA	interleukin-15 receptor subunit alpha isoform X2	ENSGALT00000013244	416686	CTTGCTACAGAACAGATGGTTTTGCACTGATGTTTTATATATAAAGGGTATATATTATAA	2	2.1e-05
A_87_P035042	gga:554219	IFNB	interferon beta	NM_001024836	554219	CACACTCATACAATGGATGAAAAGTCGAGCTCCTCTCACAGCCTCATCCAAACGTCTCAA	2.0167	0.001178
A_87_P035430	gga:395663	IL10RB	interleukin-10 receptor subunit beta precursor	AM049250	395663	CATCCTACTGGCTCTGTCTGGAACTAAGTGATGTTTGTCTGTAACAGCATTCTCAGGTCA	2.08204	0.000978
CUST_9_PI415269177	gga:395082	CCL20	C-C motif chemokine 20 precursor	NM_204438.1	395082	TGTTACTGCTTGGCACTATCTTGTGCCAAAATTTTCCTTTTAACTGGAGTTAGCATTATA	3	0.000634
A_87_P024446	gga:417247	TNFSF15	tumor necrosis factor ligand superfamily member 15	NM_001024578	417247	TTTTTTATGGGTCAGGTAGGGATATTTATCGTAAATAGGCTAGGCTGCATCACTAATTCC	3.34267	0.000232
CUST_8_PI428668882	gga:395337	IL6	interleukin-6 precursor	NM_204628.1	395337	TACTTCGTTTATGGAGAAGACCGTGAGGGCCGTTCGCTATTTGAAAAAGACCAGGAGTTT	3.4011	0.000145
CUST_4_PI415148634	gga:395468	chCCLi3	chCCLi3	NM_204720.1	395468	AAAGCCTGCCATCATCTTCATCACAAAGAAGGAGCGCGAAGTCTGCGCCAACCCCAGCGA	3.25352	0.007653
CUST_32_PI415269177	gga:395468	K203	chemokine (C-C motif) ligand 4	NM_204720.1	395468	TAGGCAGTATTCTCATCTCTGGATCCTATTTATGGGAGAGTGGTAGGGAGGGCATTTAAG	26.2637	0
CUST_486_PI415269069	gga:396495	IL8	interleukin 8 = CXCLi2	NM_205498.1	396495	ACTCTGCATAAGGACTTGGTTCTATGTCTAATACGTGAGTTATTCAGCTAATGGAAAAAA	46.624	0

## Sheet: Cell cycle
gga04110 Cell cycle
Probe ID	KEGG Ids	Gene symbol	Description	Systematic Name	Gene ID	Sequence	FC MDV+ vs Control	p-value
A_87_P008860	gga:420332	MYC	myc proto-oncogene protein	NM_001030952	420332	AATGAGCTGAAGCTGAGTTTCTTTGCCCTGCGTGACCAGATACCCGAGGTGGCCAACAAC	-9.2792	0
A_87_P007307	gga:418901	CCNA1	cyclin-A1	ENSGALT00000027549	418901	CATGTGTCTGTAACCATGGTGATCAGAACAGTTTTTAGCTAGTATTTTTTAATTGGATGC	-7.68476	9e-06
A_87_P037109	gga:420231	CCNE2	G1/S-specific cyclin-E2	NM_001030945	420231	CCATGCCACAAATACCTGAAGTTATTGTTTTAGGCCTTCTGTACAGTTTGTAAAGATATG	-7.23002	0
A_87_P037075	gga:424640	ORC1	origin recognition complex subunit 1	NM_001031286	424640	CTCAACATCAGCCAGGATGATGTCATGTATGCACTCAAGGATGACTAAGGCAATAGAGGT	-5.28902	1e-06
A_87_P036050	gga:424563	CDC20	cell division cycle protein 20 homolog	NM_001006536	424563	ACAGAGTTGGTGTTGTGGGAAGCTGGGACATGGGGCTTACACACTGTTACAGTATTTTAA	-5.01413	0
CUST_6_PI415900387	gga:422043	MCM3	DNA replication licensing factor MCM3	NM_001006421.1	422043	AGTGCCCTTATTTGTGTCAGTGACACCGTCAATATTAACTTGCATAATAAAACATGTCTA	-4.48466	3e-06
A_87_P009080	gga:396341	CCND1	G1/S-specific cyclin-D1	NM_205381	396341	AATGCCTCACACATTTCCTATCACAAGTTATCAAATGTGATCCGGATTGTTTACGAGCCT	-4.31392	0.000126
A_87_P036663	gga:418058	MCM5	DNA replication licensing factor MCM5	NM_001006243	418058	TTTTTTCTTGAAACTCCAAAAGCTTTTAGTGTGTTTTAAAATAAAAGCTGGTATTTGTAA	-4.28412	1.9e-05
A_87_P036648	gga:419928	CCND3	G1/S-specific cyclin-D3	NM_001008453	419928	AGCTCTCACCTGGCTTACGTGACCAAAATGTCCGTGACCCCCTCATCAAGCACAGGGTGG	-4.17854	1e-06
A_87_P010438	gga:396252	CDK1	cyclin-dependent kinase 1	NM_205314.1	396252	CGATGACTTGGACAAATCTACTCTTCCTGCTAATCTGATTAAGAAATTTCTAAACTTTGG	-4.08688	2e-06
A_87_P016915	gga:421226	BUB1	mitotic checkpoint serine/threonine-protein kinase BUB1	NM_001012870	421226	CCTTGCTCTGAAAAACTCCAGAAAAGCTTATTTTACCAGTACCCTTTTTTCTCTATTTTG	-4	0.000174
A_87_P008847	gga:396172	CCNA2	cyclin-A2	NM_205244	396172	ATAGTAATTTTAAACCTGTGGAGTTCCCACTAATGCTTTCCCAATAGCCCATCAACGTAG	-3.85305	9e-06
CUST_13_PI415900827	gga:416575	PLK1	serine/threonine-protein kinase PLK1	NM_001030639.1	416575	GCCCAGGTTGAGACTGAGCAATCTGCATTTTAATACTGAACTTGTTCTACATGAAAACTA	-3.74509	4.4e-05
A_87_P016242	gga:374260	CHEK1	serine/threonine-protein kinase Chk1	NM_204345	374260	GCGGCATTTCCTGAAAATCAAAGGCAAACTGAGCGACGTGGTCAGCACCCAGAAGGTGTG	-3.50642	7e-06
CUST_20_PI415900431	gga:373984	PCNA	proliferating cell nuclear antigen	NM_204170.1	373984	CACTTAAAATACTACCTGGCTCCAAAGATTGAAGACCAGCAGGAAGGCTCTTAACTGCAC	-3.24901	2e-06
A_87_P008886	gga:415400	CCNB2	G2/mitotic-specific cyclin-B2	NM_001004369	415400	ACCCTAGGCAGATGTGTTCTGATGATATATGCACTTTGTGTCATCCTCATTTGCCTACTG	-3.18435	2.1e-05
A_87_P007958	gga:416776	CDC45	cell division control protein 45 homolog isoform X1	XM_415070	416776	CAGAAGTTCCATTTCATTTTAGTCGTATGAGGTGCTATTATATTTAGACTTATCCTGCTG	-3.01676	0.001589
A_87_P035225	gga:378922	BUB1B	mitotic checkpoint serine/threonine-protein kinase BUB1 beta	NM_204403	378922	TTGGGACTAAAAGACGTACTTTATTCAGTGCAACAGAACTTGGGATGAAACAACCTCACT	-3	1.8e-05
A_87_P035265	gga:395077	CDKN2A	cyclin-dependent kinase inhibitor 2A (melanoma, p16, inhibits CDK4)	NM_204434	395077	ACGAAATGTAAAATTGGACTGTTACGTTCCACTTAAAGTTAAAGTGTAAAGGGATCCGTT	-2.94037	0.011892
A_87_P036588	gga:424295	MCM6	DNA replication licensing factor MCM6	NM_001006527	424295	TCAACATTTGGGTTTGTTATTGTTACTGCCATTTCAAGGCTCAGCCTTTTGGTTCCAACA	-2.87189	0.000754
A_87_P035730	gga:423045	WEE1	wee1-like protein kinase	NM_001031181	423045	AGAACTGTTCTGATAACTGGCTTGTCTCTTCATTAATTTTAGTGTAAACAGTGTTTCTCC	-2.85799	1.9e-05
CUST_15_PI415900379	gga:416027	MCM2	DNA replication licensing factor MCM2	NM_001006139.1	416027	GAGGGCAAGATGGGCTGATAATTCACATGCAATTTTCTTACTGTGTACATTTTAATACAA	-2.84613	6e-06
CUST_36_PI428668882	gga:100873157	TGFB1	transforming growth factor beta-1 proprotein precursor	NM_001318456.1	100873157	ATCATTTACTACGTGGGCCGGAATGTGCGCGTGGAGCAGCTCTCCAATATGGTGGTCCGT	-2.8206	0.00081
A_87_P008802	gga:396142	E2F1	transcription factor E2F1	NM_205219	396142	GCAAATGGTGATGGTTATCAAGGCACCCCCAGAGACCCAGCTGCAAGTCTCGGACCCGGG	-2.72074	5e-05
A_87_P035620	gga:417714	ORC5	origin recognition complex subunit 5	NM_001030729	417714	TACATCAAACCCTGCACCTGTCCATGAGGTGGCAACATTTGTCATGCTTGCTGAAGTAAA	-2.71509	1.4e-05
A_87_P023593	hsa:10744	PTTG1	pituitary tumor-transforming 1	ENSGALT00000002291	416158	ACCTACTGACTTAATGTCTACGCTGGATGACATCATTGATATGCCACCTATGAACTATGA	-2.69073	2.7e-05
A_87_P022666	gga:427473	CDC14B	dual specificity protein phosphatase CDC14B	ENSGALT00000020613	427473	AAATGGCTATCCCCATCATGCTCCAGAAGCTTATTTCCCATACTTCAGGAAACATAAGGT	-2.48113	0.001999
A_87_P008833	gga:396167	CCNB3	G2/mitotic-specific cyclin-B3	NM_205239	396167	ATGGACATGATGAAGCTGGAGGAGAAGTTGAAAAGCTAGCCCTGCTTCTGTTTATAGCCT	-2.42839	0.000207
A_87_P018559	gga:419126	RBL1	retinoblastoma-like protein 1 isoform X2	ENSGALT00000002032	419126	AAATCGAAGAGATTTGCTGAATCCATCGTTTAAAGGCTTACCAGCTGACTTCCACGCACC	-2.37841	0.000408
A_87_P010135	gga:422634	CCNI	cyclin I	XM_420590	422634	GCAGCCTGAGGTTTGACAGGTTTGTCATTAGCAGTCACTAAAACAAAACAGCCAACCCAA	-2.32463	0.002854
A_87_P028024	gga:421849	TTK	dual specificity protein kinase TTK	XM_419867	421849	TTTTAAGAGCACTAATACTAAGCAGTGTAAATAAAGTGTGCTGAATGTAGCTGGACTGGT	-2.2958	0.004994
A_87_P001644	gga:424507	CDC7	cell division cycle 7-related protein kinase isoform X1	ENSGALT00000009749	424507	AGGGGACAAGATAACGTTATGGGAGTGAAATACTGCTTTAGGAAAAATGATCACGTGGTT	-2.21299	0.001859
A_87_P036046	gga:420206	E2F5	transcription factor E2F5	NM_001030942	420206	ATCTAGAGCTGAAAGAGAAAGAATTGGATCAGCAGAAACTGTGGCTACAGCAAAGCATCA	-2.20993	0.000613
A_87_P036422	gga:424077	ORC2	origin recognition complex subunit 2	NM_001006517	424077	TCAGGGACTCCAATGTCTAACACTTGGTAGCTGTGTTACAGCTCAACGTTGTAATAGTTC	-2.14206	0.000178
CUST_35_PI428668882	gga:396438	TGFB3	transforming growth factor beta-3 proprotein preproprotein	NM_205454.1	396438	ACATGAGGTCTTGGAGATCAAATTCAAAGGCATTGACAGTGAAGATGACTATGGCCGTGG	-2.0167	0.000133
A_87_P036759	gga:422461	ANAPC10	anaphase-promoting complex subunit 10	NM_001008467	422461	CTTCCTTGTGATTCTACCACTGATAATTCTGTGGTAATTCTAAATCCTGTTTAGGAACAA	-2	0.0431
A_87_P012330	gga:417258	ANAPC2	anaphase-promoting complex subunit 2	ENSGALT00000014053	417258	GAGAGTCTCATCCCCGTCTGTGATCAATAAAACCCAGCAGTGGTCTCTGGGCCAAACCAG	-2	0.005351
A_87_P036392	gga:421822	ORC3	origin recognition complex subunit 3	NM_001031082	421822	TTCCCGTAGTAGAGTACGTTGTTCAATGACTACTCTTATCAACTGGTATGAGAGTGCAAC	-1.71832	0.055209
A_87_P009666	gga:100859853	GADD45B	growth arrest and DNA damage-inducible protein GADD45 beta	NM_001044666	429929	GCCGGAACATCAATGAGTGGGTGCCAACTATTGCCTTACCTGAGTGACCATGACCTGGCA	1.51047	0.086218
A_87_P009172	gga:386582	RB1	retinoblastoma-associated protein	NM_204419	386582	GCCTGACTGGGACACTGTGTTTGTTTGTTCCAACAGACCGAAGGCTTTACATCAAATGTA	2.08493	0.00127
A_87_P035278	gga:374106	CDKN1B	cyclin-dependent kinase inhibitor 1B	AY094490	374106	TGGGTAGCTTGTATCAAACGTTGCAGTTTATATTGTGGAATAAACCCCTGGTTATGTTAT	3.23553	0.001089
A_87_P009667	gga:693255	GADD45A	growth arrest and DNA damage-inducible protein GADD45 alpha	NM_001044678	693255	GTGCCGGTGATCAACCTCCCCGAACGGTGACCGCGGCCCGAAGCTCACGAAATCCTTTTT	3.68586	3e-05
A_87_P017296	gga:378914	CIP1	cdk inhibitor CIP1 (p21)	CR385180	378914	CTTCTTGGAAGGGGAAATAACCTGTTTGTCTGTGTGTGTAACTGAATAAACACTCGTCTC	5.43018	0
A_87_P035264	gga:395076	CDKN2B	cyclin-dependent kinase 4 inhibitor B	NM_204433	395076	CGTGCTTCTCTGTGTTCACTATTTATGCTCACAAGGATGTACGAGAAGCGCACATTAAAT	7.37682	0.000496

## Sheet: Apoptosis
gga04210 Apoptosis
Probe ID	KEGG Ids	Gene symbol	Description	Systematic Name	Gene ID	Sequence	FC MDV+ vs Control	p-value
A_87_P037879	gga:395673	BCL2A1	bcl-2-related protein A1	NM_204866	395673	CTTTCTCTACAATTACAGACATATTTGCAGCTGTTCTTTCCTTGGTCAGAGAGTACCACT	-7.02744	0
CUST_289_PI415269071	gga:419014	CTSC	dipeptidyl peptidase 1 precursor	NM_001321554.1	419014	GTATTGCTGTACTTTGCAATTGATCATCTCAGAGTTCAATAAAAATTACCCCACTCCTAT	-6.70855	0
A_87_P009116	gga:373954	BCL2L1	bcl-2-like protein 1	NM_001025304	373954	TTTCCGTTGTGTTTTAAAGGCGGTGAGAGCGATGCAGCACTTCAGCCAACGGCTCCCAGT	-6.00848	0
CUST_220_PI415269069	gga:395674	MCL1	induced myeloid leukemia cell differentiation protein Mcl-1 isoform 1	XM_001233734.1	395674	AATGTAAAGTGTTTTGCAGCTGTGTAGAACTTGGTGCCTTAGCTTTGCAGCTCCTGCCAA	-5.23431	0
A_87_P038202	gga:395693	ATF4	cyclic AMP-dependent transcription factor ATF-4	NM_204880	395693	CTGTTCCAGACCATTCATTTAAGTTTAGAACTAGGTAGTGAAGTGGATGTCTGGAAGGTG	-4.44136	0
CUST_14_PI406925030	gga:395274	FAS	tumor necrosis factor receptor superfamily member 6 precursor	NM_001199487.1	395274	GTACTGAACACTGACTCAATGTAGTGCTTCAATTACATTACAGTTATGGGATGTTACATT	-3.97788	4.9e-05
A_87_P008711	gga:396282	BCL2	apoptosis regulator Bcl-2	NM_205339	396282	GAAATGCAAATTAATGCAGAGTACTCGGTATACACTTTTATAAGCGGACCTGTGTTCTAA	-3.88792	7.7e-05
A_87_P009519	gga:396526	ACTB	actin, cytoplasmic 1	NM_205518	396526	ACCACACTTTCTACAATGAGCTGAGAGTACCCCTGGAGGAGCACCCTGTGCTGCTCACAG	-3.65026	2.2e-05
A_87_P037689	gga:374078	BIRC5	survivin isoform 1	NM_001012319	374078	GCACGCGATAGAGAACATGGGCCCTTAGGTTCCTCTGGGTCTACGGTGTATGTGCTGTGA	-3.42238	3.8e-05
A_87_P021233	gga:417123	TRAF1	TNF receptor-associated factor 1 isoform X4	XM_415406	417123	AGCATGCTATTGCACATGAGGGCTGTGATTATGTCACTGAGCAGCCCAAACTTTGCTTTA	-2.90593	0.000161
CUST_274_PI415269069	gga:396222	LMNB2	lamin-B2	NM_205285.1	396222	CAGAGCCACTGAAAACTATTTTTATACGTATCATCTGATTTCTTTGATGGTTACTCCTTG	-2.79723	0.002388
A_87_P004055	gga:419311	CTSZ	cathepsin Z	ENSGALT00000012067	419311	TGCTGTTGAAGAGGACTGTGCATATGGAGATGTTATACTTCCTTGATTCTACACTGTACA	-2.7549	1.4e-05
A_87_P037330	gga:427171	PIK3R1	phosphatidylinositol 3-kinase regulatory subunit alpha isoform X2	ENSGALT00000023868	427171	GAGAAGAAGACATTGACTTGCACTTAGGAGATATATTAACTGTGAATAAAGGTACCTTAC	-2.72263	6.7e-05
CUST_45_PI406925030	gga:417287	TRAF2	TNF receptor-associated factor 2 isoform X1	XM_415560.2	417287	ATGGAGGCTTCCACCTACGATGGTGTTTTCATCTGGAAGATAACAGAATTTGCCAGGAAG	-2.57934	0.000775
A_87_P009815	gga:396033	NFKB1	nuclear factor NF-kappa-B p105 subunit	NM_205134	396033	CAGGACCTAAAGACATGGGTTGTTGGGTTTGCAAACCTTGGGAATACTTCACGTCACAAA	-2.57755	5e-05
A_87_P014945	gga:417204	ENDOG	endonuclease G, mitochondrial	ENSGALT00000007386	417204	AAGGATGGGAGCAAGACAGGTACTGTGAGAGGAAAGAAAGGTCCTTGCATTTCTGCTTAT	-2.5562	0.002832
A_87_P035659	gga:419444	PIK3CD	phosphatidylinositol 4,5-bisphosphate 3-kinase catalytic subunit delta isoform	NM_001012696	419444	TTCTGTAACAAGAGTGTGTTTACATGTTTCACTTCTCAGTTGCTCTAGGTACGTGTTTTG	-2.41999	0.000472
CUST_381_PI415269069	gga:395236	BID	BH3-interacting domain death agonist	NM_204552.2	395236	ATCCAGCTGCCTCTGAAGAAATCATGTAAATAATGTCCTTTTACTTGTGTTGTTCTGTGT	-2.34892	0.000108
CUST_304_PI415269069	gga:395284	CASP8	caspase-8	NM_204592.2	395284	AAACCACTCATCTCAGCTAAAAATTCAGTAAGACATCAGTCTGCTCTTAGCACATATGCA	-2.33108	0.001829
CUST_335_PI415269071	gga:424080	CFLAR	CASP8 and FADD-like apoptosis regulator	NM_001202462	424080	ACTCTTCTGTGGCTGTGTAAATCAGGTTTGATTCGTAATTGTCATATGTAAGTATGTGAT	-2.20228	0.000135
A_87_P011293	gga:418212	ITPR2	inositol 1,4,5-trisphosphate receptor type 2 isoform X1	ENSGALT00000022784	418212	ATTTCTGCACAGCTATCAGTAGACTTGATCCTGCGATGCATGTCTTGATGAAAGCCTACC	-2.09798	0.007414
CUST_20_PI406925030	gga:419912	BAK1	bcl-2 homologous antagonist/killer	NM_001030920.1	419912	GCCCTGAACTGCACTCACTGGAAGGACATTAAAATATCTGCTATATTCCTCTTTAAAAAA	-2.05196	0.003578
A_87_P015535	gga:395857	CASP2	caspase-2	NM_001167701	395857	TGCATTATCACTGCCACTTTGGTATGTACTTTTTATATACTTGTATTTTACTGCCTGGAG	-2.00973	0.000517
CUST_370_PI415269071	gga:421169	TUBA3E	tubulin alpha-8 chain	NM_001305140.1	421169	TGCACTTGAAAAAGATTATGAAGAAGTGGGCACAGACTCGATGGATGGAGAAGATGAAGG	-1.82008	0.004196
CUST_174_PI415269069	gga:395476	CASP3	caspase-3	NM_204725.1	395476	TTCAGAATGTGATCTGTTTGCTAATTGCAGTAATGTGATAGTAGTGTCATTGCACATTTC	-1.36983	0.084277
CUST_472_PI415269069	gga:101750812	CSF2RB	cytokine receptor common subunit beta-like isoform X1	XM_001234608.1	771315	AGCCTGAAATCAGATGATTACTTCTCCTGGCAGCAATCTTTGAGGATCACAGAAATCTGC	-1.16151	0.589807
A_87_P009666	gga:100859853	GADD45B	growth arrest and DNA damage-inducible protein GADD45 beta	NM_001044666	429929	GCCGGAACATCAATGAGTGGGTGCCAACTATTGCCTTACCTGAGTGACCATGACCTGGCA	1.51047	0.086218
CUST_196_PI415269071	gga:417926	APAF1	apoptotic protease-activating factor 1 isoform X3	XM_416167.2	417926	GCTATTTAATACGGGTCAGTATAATTAGAGTACTGCTGGCAGAAATACAAAGAGAAGAAA	1.72309	0.076509
A_87_P036090	gga:426792	IKBKB	inhibitor of nuclear factor kappa-B kinase subunit beta	NM_001031397	426792	TGTTTACTCAGAAAGCATACAGCTGATAGCAAGGTGGAATGACCGCTGTAGTTGCAGACA	2.27206	0.000208
CUST_411_PI415269069	gga:396090	CTSD	cathepsin D precursor	NM_205177	396090	AGGAGCTGTAGAGAAGTTGTAGAGAAAGATTATCAGGATTAGAAACCCACTCAGTGGGGA	2.40327	0.00724
A_87_P022710	gga:423778	MAPK8	mitogen-activated protein kinase 8 isoform X1	ENSGALT00000009862	423778	GGGTGCATTATGGGCGAAATGGTTTGCCACAAAATCCTCTTTCCAGGAAGGGACTATATT	2.40994	0.001695
A_87_P009667	gga:693255	GADD45A	growth arrest and DNA damage-inducible protein GADD45 alpha	NM_001044678	693255	GTGCCGGTGATCAACCTCCCCGAACGGTGACCGCGGCCCGAAGCTCACGAAATCCTTTTT	3.68586	3e-05

## Sheet: Senescence
gga04218 Cellular senescence
Probe ID	KEGG Ids	Gene symbol	Description	Systematic Name	Gene ID	Sequence	FC MDV+ vs Control	p-value
A_87_P008860	gga:420332	MYC	myc proto-oncogene protein	NM_001030952	420332	AATGAGCTGAAGCTGAGTTTCTTTGCCCTGCGTGACCAGATACCCGAGGTGGCCAACAAC	-9.2792	0
A_87_P007307	gga:418901	CCNA1	cyclin-A1	ENSGALT00000027549	418901	CATGTGTCTGTAACCATGGTGATCAGAACAGTTTTTAGCTAGTATTTTTTAATTGGATGC	-7.68476	9e-06
A_87_P037109	gga:420231	CCNE2	G1/S-specific cyclin-E2	NM_001030945	420231	CCATGCCACAAATACCTGAAGTTATTGTTTTAGGCCTTCTGTACAGTTTGTAAAGATATG	-7.23002	0
A_87_P009080	gga:396341	CCND1	G1/S-specific cyclin-D1	NM_205381	396341	AATGCCTCACACATTTCCTATCACAAGTTATCAAATGTGATCCGGATTGTTTACGAGCCT	-4.31392	0.000126
A_87_P036648	gga:419928	CCND3	G1/S-specific cyclin-D3	NM_001008453	419928	AGCTCTCACCTGGCTTACGTGACCAAAATGTCCGTGACCCCCTCATCAAGCACAGGGTGG	-4.17854	1e-06
A_87_P010438	gga:396252	CDK1	cyclin-dependent kinase 1	NM_205314.1	396252	CGATGACTTGGACAAATCTACTCTTCCTGCTAATCTGATTAAGAAATTTCTAAACTTTGG	-4.08688	2e-06
A_87_P036020	gga:419844	RASSF5	ras association domain-containing protein 5	NM_001008452	419844	GGTTCTGAAACTACTTATTCATATGCAGACAGTGTAAAGGACAACAACAATAAAACTGTC	-3.92312	0.000104
A_87_P007997	gga:101751828	ZFP36L1	mRNA decay activator protein ZFP36L1	XR_026882	428877	GCGTTTCTGTACCCAAGTTTGGAGTTTTCCTTGCCGAGGTGAACGGGACTGGCACAAAGA	-3.88792	4.2e-05
A_87_P008847	gga:396172	CCNA2	cyclin-A2	NM_205244	396172	ATAGTAATTTTAAACCTGTGGAGTTCCCACTAATGCTTTCCCAATAGCCCATCAACGTAG	-3.85305	9e-06
A_87_P000444	gga:420815	NFATC1	nuclear factor of activated T-cells, cytoplasmic 1 isoform X9	ENSGALT00000020648	420815	AATTCATTTGAGCAACATACTTCAGCCATTGTACTACCTGGCTTCCTGTGAGCTTCCTCT	-3.64268	1e-06
A_87_P016242	gga:374260	CHEK1	serine/threonine-protein kinase Chk1	NM_204345	374260	GCGGCATTTCCTGAAAATCAAAGGCAAACTGAGCGACGTGGTCAGCACCCAGAAGGTGTG	-3.50642	7e-06
A_87_P008865	gga:396258	MYBL2	myb-related protein B	NM_205318	396258	ATTTTTTCCTTCTCTTCCCAGGTTAGATCTGTATTGTAATAAATTGAGTTAACTGCTGGC	-3.44857	3e-06
A_87_P010462	gga:420434	RHEB	GTP-binding protein Rheb isoform X1	ENSGALT00000010005	420434	TCCACTGCAAAGCCTGAAAACAATGGGAATACATTCTACCTGAAGAAGCAAAACTGCCCT	-3.43903	2e-06
A_87_P008886	gga:415400	CCNB2	G2/mitotic-specific cyclin-B2	NM_001004369	415400	ACCCTAGGCAGATGTGTTCTGATGATATATGCACTTTGTGTCATCCTCATTTGCCTACTG	-3.18435	2.1e-05
A_87_P037756	gga:374246	NBN	nibrin	NM_204337	374246	TTTCTGCTCCACTGATATGTTTGCTGGTTACAGCGTGTAATATATACACATGTATGGCTG	-3	6.6e-05
A_87_P013838	gga:421752	TRAF3IP2	adapter protein CIKS isoform X4	ENSGALT00000024233	421752	TGCCTTGTACAGCATTATCAGACAGTTAATTCGTACATGCACTATTAAATATGTTTGCCT	-3	0
A_87_P021494	gga:426793	VDAC3	voltage-dependent anion-selective channel protein 3 isoform X2	ENSGALT00000029612	426793	AACAGAAGTCTCCATGGAGGATCAGTTGGCTGAAGGATTGAAGGTTGCTCTTGACACTAT	-2.91804	5e-06
A_87_P009497	gga:396399	TGFBR2	TGF-beta receptor type-2 precursor	NM_205428	396399	CGGCATTGTGTCATAGGAGGAGCTAAGTCTGTTAGCACTTCTCAGGAATGAGATTGAGAT	-2.9019	1.3e-05
CUST_36_PI428668882	gga:100873157	TGFB1	transforming growth factor beta-1 proprotein precursor	NM_001318456.1	100873157	ATCATTTACTACGTGGGCCGGAATGTGCGCGTGGAGCAGCTCTCCAATATGGTGGTCCGT	-2.8206	0.00081
A_87_P037330	gga:427171	PIK3R1	phosphatidylinositol 3-kinase regulatory subunit alpha isoform X2	ENSGALT00000023868	427171	GAGAAGAAGACATTGACTTGCACTTAGGAGATATATTAACTGTGAATAAAGGTACCTTAC	-2.72263	6.7e-05
A_87_P008802	gga:396142	E2F1	transcription factor E2F1	NM_205219	396142	GCAAATGGTGATGGTTATCAAGGCACCCCCAGAGACCCAGCTGCAAGTCTCGGACCCGGG	-2.72074	5e-05
A_87_P024037	gga:430534	FOXM1	forkhead box protein M1	NM_001012955	430534	TCCCATATTTTAAGCATGTGGCTAAGCCAGGTTGGAAGAACTCTATTCGGCATAACCTGT	-2.66475	0.001315
A_87_P009815	gga:396033	NFKB1	nuclear factor NF-kappa-B p105 subunit	NM_205134	396033	CAGGACCTAAAGACATGGGTTGTTGGGTTTGCAAACCTTGGGAATACTTCACGTCACAAA	-2.57755	5e-05
A_87_P008833	gga:396167	CCNB3	G2/mitotic-specific cyclin-B3	NM_205239	396167	ATGGACATGATGAAGCTGGAGGAGAAGTTGAAAAGCTAGCCCTGCTTCTGTTTATAGCCT	-2.42839	0.000207
A_87_P035659	gga:419444	PIK3CD	phosphatidylinositol 4,5-bisphosphate 3-kinase catalytic subunit delta isoform	NM_001012696	419444	TTCTGTAACAAGAGTGTGTTTACATGTTTCACTTCTCAGTTGCTCTAGGTACGTGTTTTG	-2.41999	0.000472
A_87_P018559	gga:419126	RBL1	retinoblastoma-like protein 1 isoform X2	ENSGALT00000002032	419126	AAATCGAAGAGATTTGCTGAATCCATCGTTTAAAGGCTTACCAGCTGACTTCCACGCACC	-2.37841	0.000408
A_87_P037609	gga:374138	HIPK2	homeodomain-interacting protein kinase 2 isoform X6	AF461697	374138	GCAGGACAGAATAACGGGAACACATATGACACCAAAGGGGTTCCAGAGACTCACTGCAGT	-2.34567	0.0161
A_87_P036046	gga:420206	E2F5	transcription factor E2F5	NM_001030942	420206	ATCTAGAGCTGAAAGAGAAAGAATTGGATCAGCAGAAACTGTGGCTACAGCAAAGCATCA	-2.20993	0.000613
A_87_P011293	gga:418212	ITPR2	inositol 1,4,5-trisphosphate receptor type 2 isoform X1	ENSGALT00000022784	418212	ATTTCTGCACAGCTATCAGTAGACTTGATCCTGCGATGCATGTCTTGATGAAAGCCTACC	-2.09798	0.007414
A_87_P014220	gga:416496	MAP2K3	dual specificity mitogen-activated protein kinase kinase 3	CR390342	416496	ATTAAAGCCCTTCTGTGTGGGTGGGAGGAGGGAGGAGCGCTTCCTTCTCCCCTAAAGAAC	-2.0648	0.003704
CUST_1_PI415900381	gga:416872	PPP1CC	serine/threonine-protein phosphatase PP1-gamma catalytic subunit	NM_001006190.1	416872	CTGATCAGCGGTTTATACAGATACCTCACGGTATCTCATTTTTTAAAAACTGAGAATCTT	-2.0195	5.1e-05
CUST_35_PI428668882	gga:396438	TGFB3	transforming growth factor beta-3 proprotein preproprotein	NM_205454.1	396438	ACATGAGGTCTTGGAGATCAAATTCAAAGGCATTGACAGTGAAGATGACTATGGCCGTGG	-2.0167	0.000133
A_87_P022475	gga:772225	SLC25A5	ADP/ATP translocase 2	ENSGALT00000014121	772225	CATTCCCACTGCTGGGACTCAAACGTGGTTTCTATTTCAGTCACTCCTGTTCAAAGAGTA	-2.00834	0.004788
CUST_181_PI415269069	gga:374231	FOXO1	forkhead box protein O1	NM_204328.1	374231	CTTTTACAGACACACGAGAACAATCCCTGACAGTTTGTTGTATAAAGCCATAAATGTATA	-1.9292	0.000886
A_87_P009666	gga:100859853	GADD45B	growth arrest and DNA damage-inducible protein GADD45 beta	NM_001044666	429929	GCCGGAACATCAATGAGTGGGTGCCAACTATTGCCTTACCTGAGTGACCATGACCTGGCA	1.51047	0.086218
A_87_P009172	gga:386582	RB1	retinoblastoma-associated protein	NM_204419	386582	GCCTGACTGGGACACTGTGTTTGTTTGTTCCAACAGACCGAAGGCTTTACATCAAATGTA	2.08493	0.00127
A_87_P022703	gga:770805	SQSTM1	sequestosome-1 isoform X1	ENSGALT00000009500	770805	CTGCGAGGGTAAAGGCATCCACAAGGAGCACAACATGGTGATGTTTCAGAGCCCGCTGCT	2.26106	0.004427
A_87_P012731	gga:421769	FOXO3	forkhead box protein O3	ENSGALT00000024687	421769	GGAGCTTGGAGTGTGACATGGAGTCCATCATCCGCAGTGAACTCATGGATGCAGATGGGC	3.04196	0
CUST_8_PI428668882	gga:395337	IL6	interleukin-6 precursor	NM_204628.1	395337	TACTTCGTTTATGGAGAAGACCGTGAGGGCCGTTCGCTATTTGAAAAAGACCAGGAGTTT	3.4011	0.000145
A_87_P009667	gga:693255	GADD45A	growth arrest and DNA damage-inducible protein GADD45 alpha	NM_001044678	693255	GTGCCGGTGATCAACCTCCCCGAACGGTGACCGCGGCCCGAAGCTCACGAAATCCTTTTT	3.68586	3e-05
A_87_P017296	gga:378914	CIP1	cdk inhibitor CIP1 (p21)	CR385180	378914	CTTCTTGGAAGGGGAAATAACCTGTTTGTCTGTGTGTGTAACTGAATAAACACTCGTCTC	5.43018	0
A_87_P014361	gga:416320	VDAC1	voltage-dependent anion-selective channel protein 1	NM_001033869	416320	TTTTTAGCAACTAAATGGGTACATTTTTAGAGTCTTCCATTTTGTGTGGAAATAGACCCC	5.68437	1.8e-05
A_87_P035264	gga:395076	CDKN2B	cyclin-dependent kinase 4 inhibitor B	NM_204433	395076	CGTGCTTCTCTGTGTTCACTATTTATGCTCACAAGGATGTACGAGAAGCGCACATTAAAT	7.37682	0.000496

## Sheet: Autophagy
gga04140 Autophagy
Probe ID	Gene symbol	Description	Systematic Name	Gene ID	Sequence	FC MDV+ vs Control	p-value
A_87_P009116	BCL2L1	BCL2-like 1	NM_001025304	373954	TTTCCGTTGTGTTTTAAAGGCGGTGAGAGCGATGCAGCACTTCAGCCAACGGCTCCCAGT	-6.00848	0
A_87_P035784	RAB8A	RAB8A, member RAS oncogene family	NM_001031504	428352	GAACAGTTGCCAAACTGGAAAAGTCCATTGATGATCTGGAAGACAAACTTGCTCAAGCAA	-5.04201	2e-06
A_87_P008711	BCL2	B-cell CLL/lymphoma 2	NM_205339	396282	GAAATGCAAATTAATGCAGAGTACTCGGTATACACTTTTATAAGCGGACCTGTGTTCTAA	-3.88792	7.7e-05
CUST_20_PI415900379	PRKCD	protein kinase C, delta	NM_001006133.1	415905	GTTCTTTTGTCCTCACTCCAAAGGAAGTTGCATTAAACTTTTGTTCTTCGCTTTGAAAAA	-3.69609	7.7e-05
CUST_464_PI415269069	HMGB1	high-mobility group box 1	NM_204902.2	395724	CGCACTCTCGATGTCTGCCCATTTTTAAGTTAAATATAGCTGTATGGAAAAGTACATTTT	-3.68841	0
A_87_P010462	RHEB	Ras homolog enriched in brain	ENSGALT00000010005	420434	TCCACTGCAAAGCCTGAAAACAATGGGAATACATTCTACCTGAAGAAGCAAAACTGCCCT	-3.43903	2e-06
A_87_P037330	PIK3R1	phosphoinositide-3-kinase, regulatory subunit 1 (p85 alpha)	ENSGALT00000023868	427171	GAGAAGAAGACATTGACTTGCACTTAGGAGATATATTAACTGTGAATAAAGGTACCTTAC	-2.72263	6.7e-05
A_87_P035659	PIK3CD	phosphoinositide-3-kinase, catalytic, delta polypeptide	NM_001012696	419444	TTCTGTAACAAGAGTGTGTTTACATGTTTCACTTCTCAGTTGCTCTAGGTACGTGTTTTG	-2.41999	0.000472
CUST_335_PI415269071	CFLAR	CASP8 and FADD-like apoptosis regulator	NM_001202462	424080	ACTCTTCTGTGGCTGTGTAAATCAGGTTTGATTCGTAATTGTCATATGTAAGTATGTGAT	-2.20228	0.000135
A_87_P029042	TRAF6	TNF receptor-associated factor 6	XM_421089	423163	TTAGGATCGTAAATGCCACCATAGTTGATCTTCACCTGAATAGCTCTATGAGGTCACGTG	1.79253	0.013133
A_87_P012729	ATG2A	autophagy related 2A	CR406516	423441	AAACACTACAATATTATTCCACTGTTGATCCAAATTATCGTTCACGCAGAAGGAAAAAGC	1.91587	0.006142
A_87_P021922	BNIP3	BCL2/adenovirus E1B 19kDa interacting protein 3	BX935850	423971	CATTCATTTAACTCCCCAGCTAATTGGAACTCCTTCTGCTGTATCTCACAGGCTGTTGCT	2.00694	0.001077
A_87_P008180	GABARAPL2	GABA(A) receptor-associated protein-like 2	ENSGALT00000005083	770240	GACATTGATTAAATAATAAAGCTAAGTAGTTGGGCTTCTAGTTGGGCTTCTAAAACATGG	2.06051	0.000387
A_87_P008964	LAMP1	lysosomal-associated membrane protein 1	NM_205283	396220	CTGATGAAACTTTATTCCCTAATGCAACCGAAGGAAAAGTGATGGTAGCGACACAAAAAT	2.13761	0.000745
A_87_P022703	SQSTM1	sequestosome 1	ENSGALT00000009500	770805	CTGCGAGGGTAAAGGCATCCACAAGGAGCACAACATGGTGATGTTTCAGAGCCCGCTGCT	2.26106	0.004427
CUST_411_PI415269069	CTSD	cathepsin D	NM_205177	396090	AGGAGCTGTAGAGAAGTTGTAGAGAAAGATTATCAGGATTAGAAACCCACTCAGTGGGGA	2.40327	0.00724
A_87_P022710	MAPK8	mitogen-activated protein kinase 8	ENSGALT00000009862	423778	GGGTGCATTATGGGCGAAATGGTTTGCCACAAAATCCTCTTTCCAGGAAGGGACTATATT	2.40994	0.001695
A_87_P016070	RAB33B	RAB33B, member RAS oncogene family	NM_001008466	422441	CCCAGACTATTATCACTTGTTTTCAGTACTTGTTCTAAGAACGGTGATAACATTTCTCTT	2.64085	8e-06
A_87_P009936	WIPI1	WD repeat domain, phosphoinositide interacting 1	ENSGALT00000006701	417437	GAGAGGAGATGTGATTTGCTACAGTTAAAGACAGAATAAAGTCACAGTCCGTCCCTGGCT	3.64521	3e-06
CUST_23_PI406925030	IGF1R	insulin-like growth factor 1 receptor	NM_205032.1	395889	AAACATATCTGCGTGCAAGTTCAACCGTACGGCACTTTTATCAGATCAAAGATATCGCAG	3.70635	0.000552
A_87_P018007	DEPDC6	DEP domain containing 6	CR353332	419242	CAGTCTGAAATGTTAGTCAGGCATTTTAACATGTTTTCAAATAAACACGTTCTAATGGGC	15.6816	0
